# Supplementary material for: DeepLabStream enables closed-loop behavioral experiments using deep learning-based markerless, real-time posture detection
Source: Commun Biol. 2021 Jan 29;4:130. doi: 10.1038/s42003-021-01654-9 (PMC7846585; doi:10.1038/s42003-021-01654-9)
Supplement: Supplementary file 5 — Supplementary Data 1 [file 42003_2021_1654_MOESM5_ESM.xlsx]

## Sheet: Tabelle1
	Investigation time [s]
	Mouse	Rose	Vanilin	Valeric acid	Acetophenon
	J10	42.314	74.306	29.864	37.077
	J10	18.538	12.172	22.988	16.145
	J1	15.594	55.412	67.906	22.836
	J1	21.592	46.956	66.924	79.583
	J2	31.358	46.403	41.897	56.017
	J2	64.847	39.152	40.557	71.264
	J3	44.605	31.373	42.388	36.353
	J3	27.489	51.25	20.967	61.354
	J7	1.94	30.62	3.081	12.447
	J7	18.576	8.633	97.238	11.387
	J8	5.013	53.144	120.393	77.887
	AVG	26.5333	40.8565	50.3821	43.85
	STD	17.5991	18.381	33.2815	25.2128
	TTESTS (paired, one tail)
		Valeric Acid	Acetophenon	Vanillin
	Vanilin	0.222877	0.34223	/
	Rose	0.0496686	0.031091	0.0395009
	ValericAcid	/	0.286993	/
