# Supplementary material for: DeepLabStream enables closed-loop behavioral experiments using deep learning-based markerless, real-time posture detection
Source: Commun Biol. 2021 Jan 29;4:130. doi: 10.1038/s42003-021-01654-9 (PMC7846585; doi:10.1038/s42003-021-01654-9)
Supplement: Supplementary file 6 — Supplementary Data 2 [file 42003_2021_1654_MOESM6_ESM.csv]

	Animal1	Animal1	Animal1	Animal1	Animal1	Animal1	Experiment	Experiment	Experiment	Time	track_interpol	Analysis	Analysis	Analysis	Analysis	Analysis	Analysis	Analysis	Analysis	Analysis	Analysis	Analysis	Analysis	Analysis	Analysis	Analysis	Analysis	Analysis	Analysis
	neck	neck	nose	nose	tailroot	tailroot	Status	Trial	Trial			angle	angle	distance	distance	distance	speed	speed	speed	length	length	length	length	inner_circle	inner_circle	inner_circle	inner_circle	inner_circle	inner_circle
	x	y	x	y	x	y			Label			tailroot_neck_nose	neck_nose_point	nose	tailroot	neck	nose	tailroot	neck	nose_tailroot	nose_neck	tailroot_neck	body	nose	nose_label	tailroot	tailroot_label	neck	neck_label
Frame
358	48.40848806366048	43.89920424403183	45.49071618037135	45.225464190981434	51.9893899204244	44.29708222811671	True	False	1	0.0	False	30.784146526326452	138.51648974767286							6.564651814729221	3.205051982385832	3.6029383838743008	6.807990366260133	False	1	False	1	False	1
359	48.40848806366048	43.76657824933687	45.49071618037135	45.09283819628647	51.856763925729446	44.03183023872679	True	False	1	0.036000000000000476	False	28.842660135412157	138.50555992632604	0.13262599469496195	0.29656073972145186	0.13262599469496195	3.6840554081933385	8.237798325595776	3.6840554081933385	6.45385944859228	3.205051982385832	3.4584628144311163	6.663514796816948	False	1	False	1	False	1
360	48.40848806366048	43.76657824933687	45.49071618037135	45.09283819628647	51.856763925729446	44.03183023872679	True	False	1	0.06800000000000006	False	28.842660135412157	138.50555992632604	0.0	0.0	0.0	0.0	0.0	0.0	6.45385944859228	3.205051982385832	3.4584628144311163	6.663514796816948	False	1	False	1	False	1
361	48.143236074270554	43.76657824933687	45.225464190981434	44.96021220159151	51.59151193633952	44.03183023872679	True	False	1	0.10199999999999987	False	26.647729012208003	140.69626756449105	0.296560739721455	0.2652519893899239	0.2652519893899239	8.722374697689903	7.801529099703688	7.801529099703688	6.433386119700212	3.1524839055715383	3.4584628144311163	6.610946720002655	False	1	False	1	False	1
362	48.143236074270554	43.76657824933687	45.225464190981434	44.96021220159151	51.59151193633952	44.03183023872679	True	False	1	0.13500000000000023	False	26.647729012208003	140.69626756449105	0.0	0.0	0.0	0.0	0.0	0.0	6.433386119700212	3.1524839055715383	3.4584628144311163	6.610946720002655	False	1	False	1	False	1
363	47.61273209549071	44.03183023872679	44.69496021220159	44.96021220159151	50.92838196286472	43.89920424403183	True	False	1	0.16900000000000048	False	15.359514177291553	145.3085617875826	0.5305039787798407	0.6762625349592571	0.5931214794429164	15.603058199406963	19.890074557625063	17.444749395379763	6.323075565549183	3.061908854274583	3.318301327107906	6.380210181382489	False	1	False	1	False	1
364	47.61273209549071	44.03183023872679	44.69496021220159	44.96021220159151	50.92838196286472	43.89920424403183	True	False	1	0.21300000000000008	False	15.359514177291553	145.3085617875826	0.0	0.0	0.0	0.0	0.0	0.0	6.323075565549183	3.061908854274583	3.318301327107906	6.380210181382489	False	1	False	1	False	1
365	47.48010610079576	43.89920424403183	44.69496021220159	44.82758620689655	50.6631299734748	43.63395225464191	True	False	1	0.2320000000000002	False	13.671307132195851	144.5128212365939	0.13262599469496195	0.37512296084166463	0.18756148042083232	6.980315510261108	19.743313728508532	9.871656864254266	6.086362814633295	2.935801541270379	3.1940569174515363	6.129858458721915	False	1	False	1	False	1
366	46.94960212201592	43.63395225464191	44.56233421750663	44.56233421750663	50.53050397877984	43.63395225464191	True	False	1	0.2719999999999998	False	21.250505507133173	141.67878764042786	0.296560739721455	0.13262599469496195	0.5931214794429133	7.414018493036451	3.3156498673740824	14.828036986072982	6.0399456428306095	2.561433410587265	3.580901856763923	6.1423352673511875	False	1	False	1	False	1
367	46.94960212201592	43.63395225464191	44.56233421750663	44.56233421750663	50.53050397877984	43.63395225464191	True	False	1	0.30200000000000005	False	21.250505507133173	141.67878764042786	0.0	0.0	0.0	0.0	0.0	0.0	6.0399456428306095	2.561433410587265	3.580901856763923	6.1423352673511875	False	1	False	1	False	1
368	46.94960212201592	43.36870026525199	44.56233421750663	44.42970822281167	50.26525198938992	43.76657824933687	True	False	1	0.33199999999999985	False	30.805262387209076	138.9558939354162	0.13262599469496195	0.29656073972145824	0.2652519893899239	4.420866489832093	9.88535799071534	8.841732979664187	5.741342393080465	2.6124291251448577	3.339437218040888	5.9518663431857455	False	1	False	1	False	1
369	46.94960212201592	43.36870026525199	44.56233421750663	44.42970822281167	50.26525198938992	43.76657824933687	True	False	1	0.3620000000000001	False	30.805262387209076	138.9558939354162	0.0	0.0	0.0	0.0	0.0	0.0	5.741342393080465	2.6124291251448577	3.339437218040888	5.9518663431857455	False	1	False	1	False	1
370	46.94960212201592	43.10344827586207	44.56233421750663	44.16445623342175	50.13262599469496	44.03183023872679	True	False	1	0.40200000000000014	False	40.22269368289008	138.93407729080067	0.2652519893899168	0.29656073972145824	0.2652519893899168	6.6312997347479135	7.414018493036449	6.6312997347479135	5.5718704343766605	2.6124291251448577	3.315649867374004	5.928078992518861	False	1	False	1	False	1
371	46.94960212201592	43.10344827586207	44.56233421750663	44.16445623342175	50.13262599469496	44.03183023872679	True	False	1	0.43199999999999994	False	40.22269368289008	138.93407729080067	0.0	0.0	0.0	0.0	0.0	0.0	5.5718704343766605	2.6124291251448577	3.315649867374004	5.928078992518861	False	1	False	1	False	1
372	47.3474801061008	43.10344827586207	44.82758620689655	43.10344827586207	50.13262599469496	44.03183023872679	True	False	1	0.4620000000000002	False	18.434948822921967	162.80260592634485	1.0936619696598557	0.0	0.39787798408487873	36.45539898866156	0.0	13.262599469495848	5.385660611206093	2.5198938992042486	2.935801541270379	5.455695440474628	False	1	False	1	False	1
373	47.3474801061008	43.10344827586207	44.82758620689655	43.10344827586207	50.13262599469496	44.03183023872679	True	False	1	0.512	False	18.434948822921967	162.80260592634485	0.0	0.0	0.0	0.0	0.0	0.0	5.385660611206093	2.5198938992042486	2.935801541270379	5.455695440474628	False	1	False	1	False	1
374	47.87798408488064	43.236074270557026	45.49071618037135	42.44031830238727	50.795755968169765	43.89920424403183	True	False	1	0.532	False	-5.63068275763514	-178.83386360203147	0.9378074021041767	0.6762625349592571	0.546830984829927	46.890370105208795	33.813126747962826	27.341549241496324	5.5019810378492195	2.516401321088898	2.9921788256441615	5.50858014673306	False	1	False	1	False	1
375	48.143236074270554	42.97082228116711	46.15384615384615	41.51193633952255	51.19363395225464	43.76657824933687	True	False	1	0.5720000000000001	False	-21.632963748813214	-161.10829696137392	1.1408919452311168	0.41940022018148143	0.37512296084166463	28.522298630777893	10.485005504537027	9.378074021041607	5.521129521617678	2.466986105800829	3.1524839055715455	5.619470011372375	False	1	False	1	False	1
376	48.143236074270554	42.97082228116711	46.15384615384615	41.51193633952255	51.19363395225464	43.76657824933687	True	False	1	0.6019999999999999	False	-21.632963748813214	-161.10829696137392	0.0	0.0	0.0	0.0	0.0	0.0	5.521129521617678	2.466986105800829	3.1524839055715455	5.619470011372375	False	1	False	1	False	1
377	47.745358090185675	42.57294429708223	46.15384615384615	40.716180371352785	51.326259946949605	43.89920424403183	True	False	1	0.6320000000000001	False	-29.075568525332724	-148.02882878744177	0.7957559681697646	0.18756148042083734	0.5626844412625019	26.52519893899193	6.252049347361193	18.756148042083243	6.073343841833059	2.4455025085657547	3.818615397583018	6.264117906148773	False	1	False	1	False	1
378	47.745358090185675	42.57294429708223	46.15384615384615	40.716180371352785	51.326259946949605	43.89920424403183	True	False	1	0.6619999999999999	False	-29.075568525332724	-148.02882878744177	0.0	0.0	0.0	0.0	0.0	0.0	6.073343841833059	2.4455025085657547	3.818615397583018	6.264117906148773	False	1	False	1	False	1
379	48.0106100795756	41.777188328912466	46.286472148541115	39.92042440318303	51.45888594164456	43.89920424403183	True	False	1	0.702	False	-15.513594150412441	-150.37522255690055	0.806732431074031	0.13262599469495484	0.8388004403629696	20.168310776850756	3.315649867373868	20.970011009074224	6.525684138006649	2.5338160708942685	4.048895894555367	6.582711965449635	False	1	False	1	False	1
380	48.0106100795756	41.777188328912466	46.286472148541115	39.92042440318303	51.45888594164456	43.89920424403183	True	False	1	0.7320000000000002	False	-15.513594150412441	-150.37522255690055	0.0	0.0	0.0	0.0	0.0	0.0	6.525684138006649	2.5338160708942685	4.048895894555367	6.582711965449635	False	1	False	1	False	1
381	47.61273209549071	40.716180371352785	46.41909814323608	38.59416445623342	50.92838196286472	43.89920424403183	True	False	1	0.762	False	-16.81138578511627	-136.96635983433217	1.3328747508117924	0.5305039787798407	1.1331569954002045	44.42915836039337	17.68346595932814	37.77189984667373	6.96254893814678	2.4346896221068692	4.596213117019484	7.030902739126354	False	1	False	1	False	1
382	47.61273209549071	40.716180371352785	46.41909814323608	38.59416445623342	50.92838196286472	43.89920424403183	True	False	1	0.8119999999999998	False	-16.81138578511627	-136.96635983433217	0.0	0.0	0.0	0.0	0.0	0.0	6.96254893814678	2.4346896221068692	4.596213117019484	7.030902739126354	False	1	False	1	False	1
383	47.3474801061008	39.6551724137931	46.15384615384615	37.6657824933687	50.26525198938992	43.76657824933687	True	False	1	0.8320000000000003	False	-4.398705354995448	-138.64155364668807	0.9655318155544443	0.6762625349592571	1.0936619696598557	48.276590777721104	33.81312674796207	54.683098482991525	7.356858487192918	2.320007385216962	5.041532575264773	7.361539960481735	False	1	False	1	False	1
384	47.48010610079576	39.52254641909814	46.02122015915119	36.87002652519894	48.143236074270554	42.57294429708223	True	False	1	0.8720000000000003	False	16.546020015080856	-136.55028927980374	0.806732431074038	2.4346896221068692	0.18756148042083734	20.168310776850934	60.867240552671674	4.689037010520929	6.084917637641627	3.027244618173298	3.1216451713368256	6.1488897895101235	False	1	False	1	False	1
385	47.48010610079576	39.52254641909814	46.02122015915119	36.87002652519894	48.143236074270554	42.57294429708223	True	False	1	0.9019999999999997	False	16.546020015080856	-136.55028927980374	0.0	0.0	0.0	0.0	0.0	0.0	6.084917637641627	3.027244618173298	3.1216451713368256	6.1488897895101235	False	1	False	1	False	1
386	46.286472148541115	38.19628647214854	44.82758620689655	35.80901856763926	47.61273209549071	41.90981432360743	True	False	1	6.588000000000001	False	11.775741556785317	-139.22453313197212	1.5970284587257695	0.8492207211449412	1.784300271495185	0.2808702882036175	0.14935292317005644	0.3138058866505776	6.706470493246968	2.7977484230409844	3.9432543096335535	6.741002732674538	False	1	False	1	False	1
387	46.286472148541115	38.19628647214854	44.82758620689655	35.80901856763926	47.61273209549071	41.90981432360743	True	False	1	6.599	False	11.775741556785317	-139.22453313197212	0.0	0.0	0.0	0.0	0.0	0.0	6.706470493246968	2.7977484230409844	3.9432543096335535	6.741002732674538	False	1	False	1	False	1
388	45.225464190981434	37.26790450928382	43.89920424403183	35.0132625994695	47.08222811671087	40.45092838196287	True	False	1	6.639000000000001	False	0.20910775593084605	-138.3010880661027	1.2227512542828722	1.5523474682652	1.409833662166402	30.5687813570711	38.8086867066291	35.245841554159234	6.300781708339365	2.6157934911559675	3.6849984056896066	6.300791896845574	False	1	False	1	False	1
389	53.713527851458885	15.649867374005305	55.03978779840849	16.312997347480106	49.07161803713528	16.445623342175065	True	True	2	6.799000000000001	False	-36.292629728479504	6.900692171865182	21.767235066190874	24.087597271391516	23.22470138207591	136.04521916369285	150.54748294619685	145.15438363797432	5.969643201552731	1.4828036986072903	4.70962358211265	6.19242728071994	False	1	False	1	False	1
391	54.244031830238725	16.180371352785144	55.96816976127321	16.843501326259947	49.86737400530504	15.649867374005305	True	True	2	6.819000000000001	False	-14.126283906397191	1.3893093835886912	1.0692649533552434	1.1253688825250052	0.750245921683338	53.46324766776331	56.26844412625146	37.5122960841677	6.216467716317225	1.8472663497591688	4.408692344454818	6.255958694213986	False	1	False	1	False	1
392	54.90716180371353	16.710875331564985	56.763925729442974	17.50663129973475	50.795755968169765	15.251989389920425	True	True	2	6.839	False	-3.661935575519862	3.5812500838034302	1.0358421320831142	1.010049483536332	0.8492207211449412	51.792106604156814	50.50247417681768	42.461036057247966	6.379847995122383	2.020098967072659	4.362568754217112	6.382667721289771	False	1	False	1	False	1
393	56.36604774535809	17.374005305039788	58.222811671087534	18.16976127320955	52.12201591511936	14.854111405835544	True	True	2	6.8690000000000015	False	7.501132037166272	3.5929360152838496	1.6025259911929113	1.3846560356645254	1.6025259911929128	53.417533039761686	46.15520118881577	53.417533039761736	6.943575656609245	2.0200989670726575	4.935754394145461	6.955853361218119	False	1	False	1	False	1
394	57.16180371352785	17.639257294429708	59.15119363395225	18.56763925729443	52.785145888594165	15.119363395225465	True	True	2	6.899000000000001	False	4.914618362407683	5.416733118388135	1.010049483536326	0.7142128391425085	0.8388004403629684	33.668316117878256	23.807094638084127	27.96001467876621	7.239970325706195	2.1953508431361852	5.0502474176816365	7.245598260817822	False	1	False	1	False	1
395	57.16180371352785	17.639257294429708	59.15119363395225	18.56763925729443	52.785145888594165	15.119363395225465	True	True	2	6.939	False	4.914618362407683	5.416733118388135	0.0	0.0	0.0	0.0	0.0	0.0	7.239970325706195	2.1953508431361852	5.0502474176816365	7.245598260817822	False	1	False	1	False	1
396	57.42705570291777	18.03713527851459	59.41644562334218	19.09814323607427	53.05039787798408	15.649867374005305	True	True	2	6.969000000000001	False	0.5379727301123198	8.508005414656221	0.5931214794429164	0.5931214794429133	0.47818982433209345	19.770715981429795	19.770715981429692	15.939660811069178	7.239970325706201	2.2546419098143273	4.985396851250002	7.240038761064329	False	1	False	1	False	1
397	57.42705570291777	18.03713527851459	59.41644562334218	19.09814323607427	53.05039787798408	15.649867374005305	True	True	2	6.9990000000000006	False	0.5379727301123198	8.508005414656221	0.0	0.0	0.0	0.0	0.0	0.0	7.239970325706201	2.2546419098143273	4.985396851250002	7.240038761064329	False	1	False	1	False	1
398	58.09018567639257	18.56763925729443	60.3448275862069	19.363395225464192	53.84615384615385	16.047745358090186	True	True	2	7.039	False	11.259687722638253	-0.1297480264161229	0.9655318155544433	0.8896822191643755	0.8492207211449412	24.138295388861597	22.24205547910986	21.230518028623983	7.2956352994562685	2.3909491216604715	4.935754394145462	7.326703515805933	False	1	False	1	False	1
399	58.09018567639257	18.56763925729443	60.3448275862069	19.363395225464192	53.84615384615385	16.047745358090186	True	True	2	7.079000000000001	False	11.259687722638253	-0.1297480264161229	0.0	0.0	0.0	0.0	0.0	0.0	7.2956352994562685	2.3909491216604715	4.935754394145462	7.326703515805933	False	1	False	1	False	1
400	59.283819628647215	18.70026525198939	61.140583554376654	19.09814323607427	55.03978779840849	16.312997347480106	True	True	2	7.099	False	17.262996465779114	-7.519994811887361	0.8388004403629618	1.2227512542828776	1.2009794612914357	41.94002201814898	61.13756271414518	60.04897306457307	6.706470493246962	1.8989152603814754	4.869379244213744	6.768294504595219	False	1	False	1	False	1
401	60.47745358090186	18.70026525198939	62.46684350132626	19.23076923076923	56.36604774535809	16.710875331564985	True	True	2	7.138999999999999	False	10.889574796051697	-4.711277006520669	1.3328747508117922	1.384656035664525	1.1936339522546433	33.32186877029552	34.616400891613864	29.84084880636672	6.600725272217139	2.0589091109098154	4.567420519289809	6.626329630199624	False	1	False	1	False	1
402	60.47745358090186	18.70026525198939	62.46684350132626	19.23076923076923	56.36604774535809	16.710875331564985	True	True	2	7.1690000000000005	False	10.889574796051697	-4.711277006520669	0.0	0.0	0.0	0.0	0.0	0.0	6.600725272217139	2.0589091109098154	4.567420519289809	6.626329630199624	False	1	False	1	False	1
403	61.93633952254642	18.96551724137931	63.793103448275865	19.49602122015915	57.16180371352785	16.710875331564985	True	True	2	7.199	False	9.332326334630144	-3.714433402332249	1.3525250699185136	0.7957559681697646	1.4828036986072854	45.08416899728475	26.525198938992716	49.426789953577234	7.192438654088197	1.9310636311088936	5.28011385607278	7.211177487181674	False	1	False	1	False	1
404	61.93633952254642	18.96551724137931	63.793103448275865	19.49602122015915	57.16180371352785	16.710875331564985	True	True	2	7.238999999999999	False	9.332326334630144	-3.714433402332249	0.0	0.0	0.0	0.0	0.0	0.0	7.192438654088197	1.9310636311088936	5.28011385607278	7.211177487181674	False	1	False	1	False	1
405	63.12997347480106	19.23076923076923	65.25198938992042	19.49602122015915	58.09018567639257	17.77188328912467	True	True	2	7.269	False	9.01932243138165	-12.577810271640564	1.45888594164456	1.4098336621664	1.2227512542828776	48.62953138815016	46.99445540554489	40.75837514276104	7.366415955967542	2.13852990671049	5.246695078210209	7.385224984920699	False	1	False	1	False	1
406	63.12997347480106	19.23076923076923	65.25198938992042	19.49602122015915	58.09018567639257	17.77188328912467	True	True	2	7.2989999999999995	False	9.01932243138165	-12.577810271640564	0.0	0.0	0.0	0.0	0.0	0.0	7.366415955967542	2.13852990671049	5.246695078210209	7.385224984920699	False	1	False	1	False	1
407	64.72148541114058	19.628647214854112	66.71087533156499	19.76127320954907	59.681697612732094	18.16976127320955	True	True	2	7.339	False	12.330263945993238	-15.910010527057036	1.4828036986072923	1.6404929544897844	1.6404929544897784	37.07009246518145	41.01232386224366	41.01232386224351	7.207097171985962	1.9938058857258616	5.246695078210203	7.240500963936064	False	1	False	1	False	1
408	64.72148541114058	19.628647214854112	66.71087533156499	19.76127320954907	59.681697612732094	18.16976127320955	True	True	2	7.379	False	12.330263945993238	-15.910010527057036	0.0	0.0	0.0	0.0	0.0	0.0	7.207097171985962	1.9938058857258616	5.246695078210203	7.240500963936064	False	1	False	1	False	1
409	66.18037135278514	19.49602122015915	68.16976127320955	19.893899204244033	61.40583554376658	17.77188328912467	True	True	2	7.408999999999999	False	8.54528189530077	-8.446490825584974	1.4649019916693888	1.7694514673907613	1.464901991669403	48.83006638898067	58.9817155796933	48.830066388981145	7.088980379253454	2.0287876048777638	5.076302177454809	7.105089782332573	False	1	False	1	False	1
410	67.37400530503979	19.628647214854112	69.36339522546419	19.893899204244033	62.9973474801061	17.77188328912467	True	True	2	7.439	False	15.39407343348918	-12.197343232483211	1.1936339522546433	1.591511936339522	1.2009794612914362	39.7877984084866	53.05039787798206	40.03264870971302	6.710403522903721	2.0069954841407873	4.754230325977432	6.761225810118219	False	1	False	1	False	1
411	67.37400530503979	19.628647214854112	69.36339522546419	19.893899204244033	62.9973474801061	17.77188328912467	True	True	2	7.468999999999999	False	15.39407343348918	-12.197343232483211	0.0	0.0	0.0	0.0	0.0	0.0	6.710403522903721	2.0069954841407873	4.754230325977432	6.761225810118219	False	1	False	1	False	1
412	68.56763925729443	20.02652519893899	70.55702917771883	20.29177718832891	63.6604774535809	18.16976127320955	True	True	2	7.4990000000000006	False	13.130915496969076	-12.199974744885731	1.258200660544449	0.7733357950723214	1.258200660544449	41.940022018146706	25.77785983574307	41.940022018146706	7.2156342221408165	2.0069954841407873	5.246695078210207	7.253690562350995	False	1	False	1	False	1
413	68.56763925729443	20.02652519893899	70.55702917771883	20.29177718832891	63.6604774535809	18.16976127320955	True	True	2	7.539	False	13.130915496969076	-12.199974744885731	0.0	0.0	0.0	0.0	0.0	0.0	7.2156342221408165	2.0069954841407873	5.246695078210207	7.253690562350995	False	1	False	1	False	1
414	69.62864721485411	20.424403183023873	71.35278514588859	20.689655172413794	64.58885941644563	18.83289124668435	True	True	2	7.568999999999999	False	8.779406111167644	-11.039180375584058	0.88968221916437	1.1408919452311226	1.1331569954002032	29.6560739721463	38.029731507704895	37.771899846674245	7.0141473857704675	1.7444226045047562	5.285108446995028	7.029531051499784	False	1	False	1	False	1
415	69.62864721485411	20.424403183023873	71.35278514588859	20.689655172413794	64.58885941644563	18.83289124668435	True	True	2	7.599	False	8.779406111167644	-11.039180375584058	0.0	0.0	0.0	0.0	0.0	0.0	7.0141473857704675	1.7444226045047562	5.285108446995028	7.029531051499784	False	1	False	1	False	1
416	70.55702917771883	20.689655172413794	72.6790450928382	20.55702917771883	65.38461538461539	18.83289124668435	True	True	2	7.638999999999999	False	23.323170980423477	-23.412508731153505	1.3328747508117924	0.7957559681697575	0.9655318155544433	33.321868770295524	19.89389920424436	24.138295388861597	7.495422361243917	2.126156437915304	5.495583383315822	7.621739821231126	False	1	False	1	False	1
417	70.55702917771883	20.689655172413794	72.6790450928382	20.55702917771883	65.38461538461539	18.83289124668435	True	True	2	7.679	False	23.323170980423477	-23.412508731153505	0.0	0.0	0.0	0.0	0.0	0.0	7.495422361243917	2.126156437915304	5.495583383315822	7.621739821231126	False	1	False	1	False	1
418	70.82228116710876	20.689655172413794	72.6790450928382	20.822281167108752	66.18037135278514	18.70026525198939	True	True	2	7.709	False	19.112973733673364	-15.728447996384203	0.26525198938992034	0.806732431074031	0.2652519893899239	8.841732979664199	26.89108103580161	8.841732979664318	6.836352238121948	1.8614945421244253	5.05024741768164	6.911741959806065	False	1	False	1	False	1
419	70.95490716180372	20.954907161803714	72.81167108753316	21.220159151193634	66.57824933687003	18.56763925729443	True	True	2	7.738999999999999	False	20.480357311809225	-11.654765306692923	0.4194002201814848	0.419400220181487	0.2965607397214582	13.980007339383125	13.980007339383198	9.885357990715484	6.7743197820276535	1.8756148042083447	4.985396851250001	6.861011655458346	False	1	False	1	False	1
420	70.95490716180372	20.954907161803714	72.81167108753316	21.220159151193634	66.57824933687003	18.56763925729443	True	True	2	7.769	False	20.480357311809225	-11.654765306692923	0.0	0.0	0.0	0.0	0.0	0.0	6.7743197820276535	1.8756148042083447	4.985396851250001	6.861011655458346	False	1	False	1	False	1
421	71.22015915119363	21.220159151193634	72.6790450928382	22.015915119363395	66.9761273209549	18.96551724137931	True	True	2	7.7989999999999995	False	-0.6309852774849876	8.895964042797978	0.8067324310740345	0.562684441262497	0.37512296084166213	26.891081035801722	18.75614804208363	12.504098694722337	6.467472329037992	1.661798950416671	4.8057482578231925	6.467547208239863	False	1	False	1	False	1
422	71.22015915119363	21.220159151193634	72.6790450928382	22.015915119363395	66.9761273209549	18.96551724137931	True	True	2	7.839	False	-0.6309852774849876	8.895964042797978	0.0	0.0	0.0	0.0	0.0	0.0	6.467472329037992	1.661798950416671	4.8057482578231925	6.467547208239863	False	1	False	1	False	1
423	71.48541114058355	22.015915119363395	72.6790450928382	23.47480106100796	67.37400530503979	19.363395225464192	True	True	2	7.869	False	-17.882051346087096	31.11796172411302	1.4588859416445636	0.5626844412625095	0.8388004403629662	48.62953138815316	18.75614804208405	27.960014678766136	6.71171402062599	1.8849695495426935	4.892802850317429	6.7777723998601225	False	1	False	1	False	1
424	71.48541114058355	22.015915119363395	72.6790450928382	23.47480106100796	67.37400530503979	19.363395225464192	True	True	2	7.898999999999999	False	-17.882051346087096	31.11796172411302	0.0	0.0	0.0	0.0	0.0	0.0	6.71171402062599	1.8849695495426935	4.892802850317429	6.7777723998601225	False	1	False	1	False	1
425	71.75066312997347	22.94429708222812	72.94429708222812	24.40318302387268	68.16976127320955	19.49602122015915	True	True	2	7.939	False	-6.791517324160254	31.187738583399	0.9655318155544443	0.8067324310740304	0.9655318155544478	24.138295388860552	20.168310776850294	24.138295388860637	6.84663633906648	1.884969549542691	4.971263876390273	6.856233425932964	False	1	False	1	False	1
426	71.75066312997347	22.94429708222812	72.94429708222812	24.40318302387268	68.16976127320955	19.49602122015915	True	True	2	7.978999999999999	False	-6.791517324160254	31.187738583399	0.0	0.0	0.0	0.0	0.0	0.0	6.84663633906648	1.884969549542691	4.971263876390273	6.856233425932964	False	1	False	1	False	1
427	72.41379310344827	23.47480106100796	73.74005305039788	24.93368700265252	68.96551724137932	19.628647214854112	True	True	2	8.009	False	0.39581946820964053	28.22427480921665	0.9563796486641849	0.806732431074045	0.8492207211449357	31.87932162213829	26.891081035800482	28.307357371496785	7.137201085980741	1.9716271548167785	5.165607982533268	7.137235137350046	False	1	False	1	False	1
428	73.47480106100795	24.27055702917772	74.80106100795756	25.19893899204244	70.026525198939	20.689655172413794	True	True	2	8.039	False	11.088903988102247	15.480703364730882	1.0936619696598564	1.5004918433666785	1.3262599469496017	36.45539898866266	50.01639477889035	44.208664898321	6.567330717846119	1.6189065803360363	4.971263876390261	6.590170456726297	False	1	False	1	False	1
429	73.47480106100795	24.27055702917772	74.80106100795756	25.19893899204244	70.026525198939	20.689655172413794	True	True	2	8.068999999999999	False	11.088903988102247	15.480703364730882	0.0	0.0	0.0	0.0	0.0	0.0	6.567330717846119	1.6189065803360363	4.971263876390261	6.590170456726297	False	1	False	1	False	1
430	73.87267904509284	24.53580901856764	75.19893899204244	25.862068965517242	70.42440318302387	21.220159151193634	True	True	2	8.099	False	-1.1233027140753742	25.53257000312473	0.7733357950723251	0.6631299734747955	0.47818982433209833	25.777859835743193	22.104332449159013	15.93966081106934	6.659092949938038	1.8756148042083507	4.78373708139826	6.659351885606611	False	1	False	1	False	1
431	73.87267904509284	24.53580901856764	75.19893899204244	25.862068965517242	70.42440318302387	21.220159151193634	True	True	2	8.139	False	-1.1233027140753742	25.53257000312473	0.0	0.0	0.0	0.0	0.0	0.0	6.659092949938038	1.8756148042083507	4.78373708139826	6.659351885606611	False	1	False	1	False	1
432	73.87267904509284	25.06631299734748	75.72944297082228	26.127320954907162	70.55702917771883	22.015915119363395	True	True	2	8.169	False	12.869174672668924	10.283992343423858	0.5931214794429085	0.8067324310740345	0.5305039787798407	19.770715981429532	26.89108103580013	17.683465959327354	6.607383929486019	2.138529906710487	4.5053813664358175	6.643911273146305	False	1	False	1	False	1
433	73.87267904509284	25.06631299734748	75.72944297082228	26.127320954907162	70.55702917771883	22.015915119363395	True	True	2	8.199	False	12.869174672668924	10.283992343423858	0.0	0.0	0.0	0.0	0.0	0.0	6.607383929486019	2.138529906710487	4.5053813664358175	6.643911273146305	False	1	False	1	False	1
434	73.47480106100795	25.59681697612732	75.72944297082228	26.127320954907162	70.29177718832891	22.811671087533156	True	True	2	8.238999999999999	False	27.945405250522462	-6.220369038331209	0.0	0.8388004403629662	0.6631299734748041	0.0	20.9700110090746	16.578249336870456	6.368810187555952	2.3162134212961525	4.229500986499197	6.54571440779535	False	1	False	1	False	1
435	73.47480106100795	25.59681697612732	75.72944297082228	26.127320954907162	70.29177718832891	22.811671087533156	True	True	2	8.279	False	27.945405250522462	-6.220369038331209	0.0	0.0	0.0	0.0	0.0	0.0	6.368810187555952	2.3162134212961525	4.229500986499197	6.54571440779535	False	1	False	1	False	1
436	73.60742705570291	25.3315649867374	75.72944297082228	25.72944297082228	70.29177718832891	23.076923076923077	True	True	2	8.309	False	23.59604685628231	-8.874709874005411	0.3978779840848823	0.26525198938992034	0.2965607397214582	13.262599469496358	8.841732979664199	9.885357990715484	6.05012982915493	2.158994774018528	4.009606487488323	6.168601261506851	False	1	False	1	False	1
437	73.74005305039788	25.19893899204244	76.25994694960212	25.3315649867374	70.29177718832891	23.076923076923077	True	True	2	8.349	False	28.594714742065484	-16.530872963618915	0.6631299734748055	0.0	0.18756148042083734	16.578249336869757	0.0	4.689037010520825	6.3798479951223905	2.5233816432944938	4.048895894555373	6.572277537849867	False	1	False	1	False	1
438	73.74005305039788	25.19893899204244	76.25994694960212	25.3315649867374	70.29177718832891	23.076923076923077	True	True	2	8.369	False	28.594714742065484	-16.530872963618915	0.0	0.0	0.0	0.0	0.0	0.0	6.3798479951223905	2.5233816432944938	4.048895894555373	6.572277537849867	False	1	False	1	False	1
439	73.87267904509284	25.19893899204244	76.39257294429709	25.19893899204244	70.42440318302387	23.20954907161804	True	True	2	8.408999999999999	False	29.98163936884924	-19.55878309570798	0.18756148042083734	0.18756148042083734	0.13262599469496195	4.689037010521034	4.689037010521034	3.3156498673741193	6.291003302722245	2.5198938992042486	3.9809896604253683	6.500883559629617	False	1	False	1	False	1
440	73.87267904509284	25.19893899204244	76.39257294429709	25.19893899204244	70.42440318302387	23.20954907161804	True	True	2	8.439	False	29.98163936884924	-19.55878309570798	0.0	0.0	0.0	0.0	0.0	0.0	6.291003302722245	2.5198938992042486	3.9809896604253683	6.500883559629617	False	1	False	1	False	1
441	73.87267904509284	25.19893899204244	76.25994694960212	25.19893899204244	70.55702917771883	23.20954907161804	True	True	2	8.469	False	30.963756532073518	-19.554819099849876	0.13262599469496195	0.13262599469496195	0.0	4.420866489832159	4.420866489832159	0.0	6.039945642830612	2.3872679045092866	3.866678975361604	6.253946879870891	False	1	False	1	False	1
442	73.87267904509284	25.19893899204244	76.25994694960212	25.19893899204244	70.55702917771883	23.20954907161804	True	True	2	8.499	False	30.963756532073518	-19.554819099849876	0.0	0.0	0.0	0.0	0.0	0.0	6.039945642830612	2.3872679045092866	3.866678975361604	6.253946879870891	False	1	False	1	False	1
443	74.0053050397878	25.06631299734748	76.25994694960212	24.80106100795756	70.6896551724138	23.342175066312997	True	False	3	8.549	False	34.18426843403405	-26.29812254000246	0.39787798408487873	0.18756148042083484	0.18756148042083484	7.957559681697744	3.751229608416777	3.751229608416777	5.758167996310986	2.2701913486238325	3.737136022176492	6.007327370800325	False	1	False	1	False	1
444	74.0053050397878	25.06631299734748	76.25994694960212	24.80106100795756	70.6896551724138	23.342175066312997	True	False	3	8.568999999999999	False	34.18426843403405	-26.29812254000246	0.0	0.0	0.0	0.0	0.0	0.0	5.758167996310986	2.2701913486238325	3.737136022176492	6.007327370800325	False	1	False	1	False	1
445	74.13793103448276	24.80106100795756	76.657824933687	24.40318302387268	70.55702917771883	23.342175066312997	True	False	3	8.599	False	31.138972436978904	-28.606295839850688	0.5626844412624995	0.13262599469496195	0.2965607397214582	18.756148042082607	4.420866489831897	9.885357990714898	6.192370042402516	2.5511119445187367	3.8666789753616095	6.417790919880346	False	1	False	1	False	1
446	74.13793103448276	24.80106100795756	76.657824933687	24.40318302387268	70.55702917771883	23.342175066312997	True	False	3	8.649	False	31.138972436978904	-28.606295839850688	0.0	0.0	0.0	0.0	0.0	0.0	6.192370042402516	2.5511119445187367	3.8666789753616095	6.417790919880346	False	1	False	1	False	1
447	74.27055702917772	24.6684350132626	76.79045092838196	24.137931034482758	70.6896551724138	23.47480106100796	True	False	3	8.669	False	30.323606862549948	-31.548616518718795	0.2965607397214582	0.18756148042083734	0.18756148042083734	14.828036986071908	9.378074021041234	9.378074021041234	6.1367296027900595	2.575131013123014	3.774601981633347	6.349732994756361	False	1	False	1	False	1
448	74.27055702917772	24.6684350132626	76.39257294429709	24.137931034482758	70.82228116710876	23.47480106100796	True	False	3	8.709	False	33.129735468412065	-33.68425517055228	0.3978779840848716	0.13262599469496195	0.0	9.946949602122002	3.3156498673741193	0.0	5.609624929060108	2.187323939319713	3.649022942227483	5.836346881547196	False	1	False	1	False	1
449	74.27055702917772	24.6684350132626	76.39257294429709	24.137931034482758	70.82228116710876	23.47480106100796	True	False	3	8.738999999999999	False	33.129735468412065	-33.68425517055228	0.0	0.0	0.0	0.0	0.0	0.0	5.609624929060108	2.187323939319713	3.649022942227483	5.836346881547196	False	1	False	1	False	1
450	74.27055702917772	24.40318302387268	76.39257294429709	23.872679045092838	70.82228116710876	23.47480106100796	True	False	3	8.769	False	29.104731627418634	-33.70654684612237	0.26525198938992034	0.0	0.26525198938992034	8.841732979663677	0.0	8.841732979663677	5.584483626373291	2.187323939319713	3.5710641957125375	5.75838813503225	False	1	False	1	False	1
451	74.27055702917772	24.40318302387268	76.39257294429709	23.872679045092838	70.82228116710876	23.47480106100796	True	False	3	8.799	False	29.104731627418634	-33.70654684612237	0.0	0.0	0.0	0.0	0.0	0.0	5.584483626373291	2.187323939319713	3.5710641957125375	5.75838813503225	False	1	False	1	False	1
452	74.53580901856763	24.27055702917772	76.52519893899205	23.47480106100796	70.6896551724138	23.74005305039788	True	False	3	8.839	False	29.654722788329874	-41.50912891513273	0.41940022018148143	0.2965607397214582	0.2965607397214471	10.485005504536794	7.414018493036283	7.414018493036006	5.841569110224206	2.142638517427532	3.882567949152367	6.025206466579899	False	1	False	1	False	1
453	74.53580901856763	24.27055702917772	76.52519893899205	23.47480106100796	70.6896551724138	23.74005305039788	True	False	3	8.869	False	29.654722788329874	-41.50912891513273	0.0	0.0	0.0	0.0	0.0	0.0	5.841569110224206	2.142638517427532	3.882567949152367	6.025206466579899	False	1	False	1	False	1
454	74.80106100795756	24.137931034482758	76.52519893899205	23.342175066312997	70.55702917771883	23.607427055702917	True	False	3	8.899	False	31.90015691773359	-44.49400074674159	0.13262599469496195	0.18756148042083734	0.2965607397214614	4.420866489832159	6.252049347361378	9.88535799071559	5.974061341939109	1.8989152603814867	4.27705981342098	6.175975073802467	False	1	False	1	False	1
455	74.80106100795756	24.137931034482758	76.52519893899205	23.342175066312997	70.55702917771883	23.607427055702917	True	False	3	8.949	False	31.90015691773359	-44.49400074674159	0.0	0.0	0.0	0.0	0.0	0.0	5.974061341939109	1.8989152603814867	4.27705981342098	6.175975073802467	False	1	False	1	False	1
456	74.53580901856763	24.27055702917772	76.39257294429709	23.47480106100796	70.55702917771883	23.607427055702917	True	False	3	8.969	False	32.660912721673704	-42.90231978113549	0.18756148042083734	0.0	0.2965607397214614	9.378074021042067	0.0	14.828036986073386	5.837050685587641	2.020098967072664	4.033662155370168	6.0537611224428325	False	1	False	1	False	1
457	74.27055702917772	24.137931034482758	75.9946949602122	23.872679045092838	70.55702917771883	23.47480106100796	True	False	3	9.009	False	18.87083391795297	-28.404521457945272	0.5626844412625069	0.1326259946949584	0.2965607397214487	14.067111031562348	3.3156498673738835	7.414018493036046	5.452202862359274	1.7444226045047562	3.772271260829685	5.516693865334441	False	1	False	1	False	1
458	74.27055702917772	24.137931034482758	75.9946949602122	23.872679045092838	70.55702917771883	23.47480106100796	True	False	3	9.039	False	18.87083391795297	-28.404521457945272	0.0	0.0	0.0	0.0	0.0	0.0	5.452202862359274	1.7444226045047562	3.772271260829685	5.516693865334441	False	1	False	1	False	1
459	73.60742705570291	24.27055702917772	75.3315649867374	25.06631299734748	70.29177718832891	23.342175066312997	True	False	3	9.068999999999999	False	-9.132894111623052	5.236882454249661	1.365468188459813	0.2965607397214614	0.6762625349592641	45.515606281994735	9.88535799071559	22.54208449864262	5.3265479119425025	1.8989152603814867	3.4431710837525658	5.342086344134053	False	1	False	1	False	1
460	73.60742705570291	24.27055702917772	75.3315649867374	25.06631299734748	70.29177718832891	23.342175066312997	True	False	3	9.099	False	-9.132894111623052	5.236882454249661	0.0	0.0	0.0	0.0	0.0	0.0	5.3265479119425025	1.8989152603814867	3.4431710837525658	5.342086344134053	False	1	False	1	False	1
461	73.20954907161804	24.53580901856764	74.27055702917772	25.9946949602122	69.62864721485411	23.076923076923077	True	False	3	9.139	False	-31.80628079281392	34.54388686508195	1.4098336621663974	0.714212839142502	0.4781898243320865	35.245841554160684	17.85532097856293	11.954745608302417	5.482765678672254	1.8039085555352028	3.8666789753616095	5.670587530896812	False	1	False	1	False	1
462	73.20954907161804	24.53580901856764	74.27055702917772	25.9946949602122	69.62864721485411	23.076923076923077	True	False	3	9.169	False	-31.80628079281392	34.54388686508195	0.0	0.0	0.0	0.0	0.0	0.0	5.482765678672254	1.8039085555352028	3.8666789753616095	5.670587530896812	False	1	False	1	False	1
463	73.07692307692308	24.93368700265252	73.74005305039788	26.79045092838196	69.62864721485411	22.94429708222812	True	False	3	9.199	False	-40.36453657309757	50.99995281919625	0.9563796486641918	0.1326259946949584	0.41940022018148143	31.879321622140406	4.420866489832041	13.980007339383013	5.629969569440612	1.9716271548167754	3.9809896604253683	5.952616815242144	False	1	False	1	False	1
464	73.07692307692308	24.93368700265252	73.74005305039788	26.79045092838196	69.62864721485411	22.94429708222812	True	False	3	9.249	False	-40.36453657309757	50.99995281919625	0.0	0.0	0.0	0.0	0.0	0.0	5.629969569440612	1.9716271548167754	3.9809896604253683	5.952616815242144	False	1	False	1	False	1
465	73.07692307692308	25.72944297082228	73.47480106100795	27.718832891246684	69.76127320954907	22.94429708222812	True	False	3	9.269	False	-38.659808254090386	59.4296558031665	0.9655318155544478	0.13262599469496195	0.795755968169761	48.27659077772342	6.6312997347482385	39.7877984084889	6.048675995220885	2.028787604877765	4.330193028465385	6.35898063334315	False	1	False	1	False	1
466	72.28116710875331	27.05570291777188	72.94429708222812	28.912466843501328	70.82228116710876	23.076923076923077	True	False	3	9.309	False	-0.48247937019450604	51.20164763008052	1.3062145625724262	1.0692649533552447	1.5466715901446468	32.65536406431135	26.731623833881688	38.666789753616996	6.20938987306081	1.9716271548167836	4.237810426703034	6.209437581519818	False	1	False	1	False	1
467	72.28116710875331	27.05570291777188	72.94429708222812	28.912466843501328	70.82228116710876	23.076923076923077	True	False	3	9.339	False	-0.48247937019450604	51.20164763008052	0.0	0.0	0.0	0.0	0.0	0.0	6.20938987306081	1.9716271548167836	4.237810426703034	6.209437581519818	False	1	False	1	False	1
468	71.88328912466844	28.116710875331563	72.41379310344827	29.70822281167109	71.08753315649868	23.47480106100796	True	False	3	9.369	False	8.707370271520174	52.50289697559709	0.9563796486641918	0.4781898243320974	1.1331569954001994	31.879321622140406	15.939660811070253	37.77189984667412	6.372951605694408	1.6776008807259313	4.70962358211265	6.3872244628385815	False	1	False	1	False	1
469	71.88328912466844	28.116710875331563	72.41379310344827	29.70822281167109	71.08753315649868	23.47480106100796	True	False	3	9.399	False	8.707370271520174	52.50289697559709	0.0	0.0	0.0	0.0	0.0	0.0	6.372951605694408	1.6776008807259313	4.70962358211265	6.3872244628385815	False	1	False	1	False	1
470	71.88328912466844	29.045092838196286	72.0159151193634	30.636604774535808	71.61803713527851	24.53580901856764	True	False	3	9.439	False	1.3971810272963985	66.26383722122561	1.0100494835363218	1.1862429588858265	0.928381962864723	25.251237088407464	29.656073972144977	23.209549071617538	6.113756271414379	1.5970284587257684	4.517078611651564	6.114107070377332	False	1	False	1	False	1
471	71.88328912466844	29.045092838196286	72.0159151193634	30.636604774535808	71.61803713527851	24.53580901856764	True	False	3	9.469	False	1.3971810272963985	66.26383722122561	0.0	0.0	0.0	0.0	0.0	0.0	6.113756271414379	1.5970284587257684	4.517078611651564	6.114107070377332	False	1	False	1	False	1
472	71.88328912466844	30.106100795755967	71.75066312997347	31.69761273209549	72.28116710875331	25.862068965517242	True	False	3	9.499	False	0.5921833521288214	75.88808019875384	1.0936619696598575	1.4828036986072848	1.0610079575596814	36.455398988660534	49.426789953574286	35.36693191865471	5.859607966677589	1.5970284587257684	4.262641559678564	5.859670018404333	False	1	False	1	False	1
473	71.88328912466844	30.106100795755967	71.75066312997347	31.69761273209549	72.28116710875331	25.862068965517242	True	False	3	9.549	False	0.5921833521288214	75.88808019875384	0.0	0.0	0.0	0.0	0.0	0.0	5.859607966677589	1.5970284587257684	4.262641559678564	5.859670018404333	False	1	False	1	False	1
474	72.0159151193634	31.16710875331565	71.48541114058355	32.62599469496021	72.6790450928382	25.9946949602122	True	False	3	9.568999999999999	False	-12.677346988589436	91.19335794349313	0.9655318155544478	0.419400220181487	1.0692649533552452	48.27659077772342	20.970011009074796	53.4632476677634	6.737870448742992	1.5523474682652059	5.214748873033819	6.767096341299025	False	1	False	1	False	1
475	71.88328912466844	32.228116710875334	71.08753315649868	33.55437665782493	72.6790450928382	27.188328912466844	True	False	3	9.609	False	-21.99112991717713	102.26361805546904	1.0100494835363218	1.1936339522546433	1.0692649533552487	25.251237088407464	29.840848806365393	26.7316238338806	6.5619718179591375	1.5466715901446366	5.102223889037494	6.64889547918213	False	1	False	1	False	1
476	71.88328912466844	32.228116710875334	71.08753315649868	33.55437665782493	72.6790450928382	27.188328912466844	True	False	3	9.639	False	-21.99112991717713	102.26361805546904	0.0	0.0	0.0	0.0	0.0	0.0	6.5619718179591375	1.5466715901446366	5.102223889037494	6.64889547918213	False	1	False	1	False	1
477	71.61803713527851	33.15649867374005	71.08753315649868	34.48275862068966	72.41379310344827	28.249336870026525	True	False	3	9.669	False	-12.590382945534877	93.17955526844614	0.9283819628647265	1.0936619696598575	0.9655318155544443	30.946065428823044	36.455398988660534	32.18439385181359	6.3729516056944115	1.4284256782850144	4.971263876390268	6.399689554675283	False	1	False	1	False	1
478	71.61803713527851	33.15649867374005	71.08753315649868	34.48275862068966	72.41379310344827	28.249336870026525	True	False	3	9.699	False	-12.590382945534877	93.17955526844614	0.0	0.0	0.0	0.0	0.0	0.0	6.3729516056944115	1.4284256782850144	4.971263876390268	6.399689554675283	False	1	False	1	False	1
479	71.75066312997347	34.217506631299734	70.95490716180372	35.676392572944295	72.6790450928382	29.97347480106101	True	False	3	9.738999999999999	False	-16.271372387638966	100.09311456820154	1.200979461291429	1.7444226045047637	1.0692649533552452	30.024486532286367	43.61056511262002	26.7316238338817	5.957845476184664	1.661798950416663	4.34438709659395	6.006186047010613	False	1	False	1	False	1
480	71.75066312997347	34.217506631299734	70.95490716180372	35.676392572944295	72.6790450928382	29.97347480106101	True	False	3	9.769	False	-16.271372387638966	100.09311456820154	0.0	0.0	0.0	0.0	0.0	0.0	5.957845476184664	1.661798950416663	4.34438709659395	6.006186047010613	False	1	False	1	False	1
481	71.61803713527851	35.54376657824934	70.82228116710876	36.87002652519894	72.6790450928382	30.50397877984085	True	False	3	9.799	False	-19.075098492445512	102.55100289034466	1.2009794612914362	0.5305039787798407	1.3328747508117924	40.032648709715396	17.683465959328398	44.42915836039403	6.631299734748008	1.5466715901446366	5.1502620262460495	6.696933616390686	False	1	False	1	False	1
482	71.61803713527851	35.54376657824934	70.82228116710876	36.87002652519894	72.6790450928382	30.50397877984085	True	False	3	9.849	False	-19.075098492445512	102.55100289034466	0.0	0.0	0.0	0.0	0.0	0.0	6.631299734748008	1.5466715901446366	5.1502620262460495	6.696933616390686	False	1	False	1	False	1
483	71.08753315649868	36.47214854111406	70.55702917771883	38.3289124668435	71.22015915119363	31.69761273209549	True	False	3	9.879	False	-14.35425562972866	87.66347148796515	1.4828036986072861	1.8849695495426941	1.0692649533552399	49.426789953577256	62.83231831809115	35.64216511184209	6.664373754058944	1.9310636311088887	4.776377481530269	6.707441112639158	False	1	False	1	False	1
484	70.026525198939	37.79840848806366	70.15915119363395	39.257294429708224	71.22015915119363	32.89124668435013	True	False	3	9.908999999999999	False	18.86573603993	66.61332068129104	1.010049483536334	1.1936339522546398	1.698441442289877	33.66831611787852	39.78779840848884	56.61471474299711	6.45385944859228	1.4649019916694015	5.050247417681634	6.515149409351036	False	1	False	1	False	1
485	70.026525198939	37.79840848806366	70.15915119363395	39.257294429708224	71.22015915119363	32.89124668435013	True	False	3	9.939	False	18.86573603993	66.61332068129104	0.0	0.0	0.0	0.0	0.0	0.0	6.45385944859228	1.4649019916694015	5.050247417681634	6.515149409351036	False	1	False	1	False	1
486	70.026525198939	38.59416445623342	70.6896551724138	33.95225464190982	71.35278514588859	34.88063660477454	True	False	3	9.969	False	-168.47627829610278	-100.52516756500555	5.331499003247155	1.9938058857258547	0.7957559681697646	177.71663344157562	66.46019619086324	26.525198938992716	1.1408919452311126	4.6890370105208685	3.943254309633551	8.632291320154419	False	1	False	1	False	1
487	70.026525198939	38.59416445623342	70.6896551724138	33.95225464190982	71.35278514588859	34.88063660477454	True	False	3	9.999	False	-168.47627829610278	-100.52516756500555	0.0	0.0	0.0	0.0	0.0	0.0	1.1408919452311126	4.6890370105208685	3.943254309633551	8.632291320154419	False	1	False	1	False	1
488	69.89389920424404	40.05305039787798	69.89389920424404	41.644562334217504	71.22015915119363	35.41114058355438	True	False	3	10.039	False	15.945395900922733	72.01738416444006	7.733357950723204	0.5468309848299288	1.464901991669396	193.3339487680842	13.67077462074851	36.62254979173568	6.372951605694404	1.591511936339522	4.827659077772221	6.419171014111743	False	1	False	1	False	1
489	69.89389920424404	40.05305039787798	69.89389920424404	41.644562334217504	71.22015915119363	35.41114058355438	True	False	3	10.068999999999999	False	15.945395900922733	72.01738416444006	0.0	0.0	0.0	0.0	0.0	0.0	6.372951605694404	1.591511936339522	4.827659077772221	6.419171014111743	False	1	False	1	False	1
490	69.89389920424404	40.45092838196287	69.62864721485411	42.175066312997345	70.95490716180372	35.54376657824934	True	False	3	10.099	False	3.454306464825426	80.81583999195317	0.5931214794429164	0.2965607397214487	0.39787798408488584	19.770715981429795	9.885357990714581	13.262599469495692	6.762625349592548	1.7444226045047566	5.02055523362008	6.764977838124836	False	1	False	1	False	1
491	69.89389920424404	40.45092838196287	69.62864721485411	42.175066312997345	70.95490716180372	35.54376657824934	True	False	3	10.139	False	3.454306464825426	80.81583999195317	0.0	0.0	0.0	0.0	0.0	0.0	6.762625349592548	1.7444226045047566	5.02055523362008	6.764977838124836	False	1	False	1	False	1
492	69.36339522546419	40.58355437665782	69.23076923076923	42.44031830238727	70.55702917771883	35.54376657824934	True	False	3	10.169	False	9.23891448191588	76.18870350853055	0.4781898243321003	0.39787798408488584	0.5468309848299339	15.939660811069405	13.262599469495692	18.227699494330437	7.02291898932293	1.8614945421244327	5.179210660415548	7.040705202539981	False	1	False	1	False	1
493	69.36339522546419	40.58355437665782	69.23076923076923	42.44031830238727	70.55702917771883	35.54376657824934	True	False	3	10.209	False	9.23891448191588	76.18870350853055	0.0	0.0	0.0	0.0	0.0	0.0	7.02291898932293	1.8614945421244327	5.179210660415548	7.040705202539981	False	1	False	1	False	1
494	69.36339522546419	41.246684350132625	69.36339522546419	43.10344827586207	70.15915119363395	36.206896551724135	True	False	3	10.238999999999999	False	8.972626614896347	72.1557222705778	0.6762625349592571	0.773335795072319	0.6631299734748026	22.542084498642385	25.777859835744515	22.10433244916056	6.942308927481384	1.856763925729446	5.102223889037494	6.95898781476694	False	1	False	1	False	1
495	69.62864721485411	42.04244031830239	69.49602122015915	44.03183023872679	70.15915119363395	37.93103448275862	True	False	3	10.269	False	3.538304525601846	76.04502227732934	0.9378074021041727	1.724137931034484	0.8388004403629696	31.26024673680457	57.47126436781395	27.960014678764594	6.1367296027900675	1.9938058857258476	4.145490612224879	6.139296497950727	False	1	False	1	False	1
496	69.62864721485411	42.04244031830239	69.49602122015915	44.03183023872679	70.15915119363395	37.93103448275862	True	False	3	10.299	False	3.538304525601846	76.04502227732934	0.0	0.0	0.0	0.0	0.0	0.0	6.1367296027900675	1.9938058857258476	4.145490612224879	6.139296497950727	False	1	False	1	False	1
497	69.76127320954907	43.236074270557026	69.49602122015915	45.09283819628647	70.55702917771883	38.3289124668435	True	False	3	10.339	False	1.0809241866605446	80.45124908551274	1.0610079575596814	0.5626844412625069	1.200979461291429	26.525198938991423	14.067111031562348	30.024486532285035	6.846636339066479	1.8756148042083522	4.971263876390268	6.84687868059862	False	1	False	1	False	1
498	69.76127320954907	43.236074270557026	69.49602122015915	45.09283819628647	70.55702917771883	38.3289124668435	True	False	3	10.369	False	1.0809241866605446	80.45124908551274	0.0	0.0	0.0	0.0	0.0	0.0	6.846636339066479	1.8756148042083522	4.971263876390268	6.84687868059862	False	1	False	1	False	1
499	69.62864721485411	43.76657824933687	69.23076923076923	45.225464190981434	70.15915119363395	38.59416445623342	True	False	3	10.399	False	-9.399105117629034	87.59473091327214	0.2965607397214614	0.4781898243321003	0.5468309848299288	9.88535799071559	15.939660811070349	18.227699494331347	6.695971120087183	1.512168998805229	5.199547953292479	6.711716952097707	False	1	False	1	False	1
500	69.62864721485411	43.76657824933687	69.23076923076923	45.225464190981434	70.15915119363395	38.59416445623342	True	False	3	10.439	False	-9.399105117629034	87.59473091327214	0.0	0.0	0.0	0.0	0.0	0.0	6.695971120087183	1.512168998805229	5.199547953292479	6.711716952097707	False	1	False	1	False	1
501	69.36339522546419	43.63395225464191	68.70026525198939	44.96021220159151	69.62864721485411	38.59416445623342	True	False	3	10.469	False	-23.552263672894487	98.89647757262907	0.59312147944291	0.5305039787798336	0.29656073972145824	19.770715981430758	17.683465959328164	9.885357990715486	6.433386119700212	1.4828036986072817	5.04676328658898	6.529566985196262	False	1	False	1	False	1
502	69.36339522546419	43.63395225464191	68.70026525198939	44.96021220159151	69.62864721485411	38.59416445623342	True	False	3	10.509	False	-23.552263672894487	98.89647757262907	0.0	0.0	0.0	0.0	0.0	0.0	6.433386119700212	1.4828036986072817	5.04676328658898	6.529566985196262	False	1	False	1	False	1
503	69.23076923076923	43.63395225464191	68.70026525198939	45.09283819628647	69.62864721485411	38.59416445623342	True	False	3	10.539	False	-15.46911806389844	92.32580083151716	0.13262599469496195	0.0	0.13262599469496195	4.420866489832159	0.0	4.420866489832159	6.5646518147292205	1.5523474682651976	5.0554691120811475	6.607816580346345	False	1	False	1	False	1
504	69.09814323607426	43.63395225464191	68.70026525198939	45.225464190981434	69.62864721485411	38.59416445623342	True	False	3	10.579	False	-8.027237510431585	86.39020710256268	0.13262599469496195	0.0	0.13262599469496195	3.3156498673739723	0.0	3.3156498673739723	6.695971120087183	1.6404929544897828	5.067632141788544	6.7081250962783265	False	1	False	1	False	1
505	69.09814323607426	43.63395225464191	68.70026525198939	45.225464190981434	69.62864721485411	38.59416445623342	True	False	3	10.599	False	-8.027237510431585	86.39020710256268	0.0	0.0	0.0	0.0	0.0	0.0	6.695971120087183	1.6404929544897828	5.067632141788544	6.7081250962783265	False	1	False	1	False	1
506	68.96551724137932	43.76657824933687	68.56763925729443	45.225464190981434	69.49602122015915	38.726790450928384	True	False	3	10.639	False	-9.24611274556347	87.61266666592326	0.13262599469496195	0.18756148042083734	0.18756148042082227	3.3156498673741193	4.689037010521034	4.689037010520656	6.5646518147292205	1.512168998805229	5.067632141788535	6.579801140593764	False	1	False	1	False	1
507	68.96551724137932	43.76657824933687	68.56763925729443	45.225464190981434	69.49602122015915	38.726790450928384	True	False	3	10.669	False	-9.24611274556347	87.61266666592326	0.0	0.0	0.0	0.0	0.0	0.0	6.5646518147292205	1.512168998805229	5.067632141788535	6.579801140593764	False	1	False	1	False	1
508	68.96551724137932	43.76657824933687	68.56763925729443	45.225464190981434	69.49602122015915	38.9920424403183	True	False	3	10.699	False	-8.91492695714809	87.61266666592326	0.0	0.2652519893899168	0.0	0.0	8.841732979664082	0.0	6.302177384889511	1.512168998805229	4.803917845165736	6.3160868439709645	False	1	False	1	False	1
509	68.96551724137932	43.76657824933687	68.56763925729443	45.225464190981434	69.49602122015915	38.9920424403183	True	False	3	10.738999999999999	False	-8.91492695714809	87.61266666592326	0.0	0.0	0.0	0.0	0.0	0.0	6.302177384889511	1.512168998805229	4.803917845165736	6.3160868439709645	False	1	False	1	False	1
510	69.09814323607426	43.63395225464191	68.56763925729443	45.09283819628647	69.49602122015915	38.9920424403183	True	False	3	10.769	False	-15.084014068111932	92.32938715152781	0.13262599469496195	0.0	0.18756148042082227	4.420866489831897	0.0	6.252049347360505	6.171029243571271	1.5523474682651976	4.658930522612815	6.2112779908780125	False	1	False	1	False	1
511	69.09814323607426	43.63395225464191	68.56763925729443	45.09283819628647	69.49602122015915	38.9920424403183	True	False	3	10.818999999999999	False	-15.084014068111932	92.32938715152781	0.0	0.0	0.0	0.0	0.0	0.0	6.171029243571271	1.5523474682651976	4.658930522612815	6.2112779908780125	False	1	False	1	False	1
512	68.96551724137932	43.76657824933687	68.70026525198939	45.225464190981434	69.49602122015915	38.85941644562334	True	False	3	10.839	False	-4.134671373736606	82.65881010340263	0.18756148042083734	0.13262599469496195	0.18756148042082227	9.378074021041234	6.63129973474765	9.378074021040481	6.415589720131476	1.482803698607293	4.935754394145462	6.418558092752756	False	1	False	1	False	1
513	68.96551724137932	43.63395225464191	68.96551724137932	45.225464190981434	69.49602122015915	38.85941644562334	True	False	3	10.879	True	6.340191745909808	72.34679074633658	0.2652519893899239	0.0	0.13262599469495484	6.6312997347482385	0.0	3.3156498673739416	6.388113834903079	1.591511936339522	4.803917845165743	6.395429781505265	False	1	False	1	False	1
514	69.09814323607426	43.63395225464191	69.23076923076923	45.09283819628647	69.62864721485411	38.726790450928384	True	False	3	10.899	True	11.364604002764569	67.13390600426042	0.2965607397214487	0.18756148042083232	0.13262599469494774	14.828036986072751	9.378074021041815	6.631299734747528	6.378469313745913	1.464901991669396	4.935754394145464	6.40065638581486	False	1	False	1	False	1
515	69.09814323607426	43.50132625994695	69.49602122015915	45.09283819628647	69.62864721485411	38.726790450928384	True	False	3	10.939	False	20.376435213836647	58.28490326343001	0.2652519893899239	0.0	0.13262599469496195	6.6312997347479445	0.0	3.3156498673739723	6.367429116264085	1.6404929544897862	4.803917845165738	6.4444107996555235	False	1	False	1	False	1
516	69.09814323607426	43.50132625994695	69.49602122015915	45.09283819628647	69.62864721485411	38.726790450928384	True	False	3	10.969	False	20.376435213836647	58.28490326343001	0.0	0.0	0.0	0.0	0.0	0.0	6.367429116264085	1.6404929544897862	4.803917845165738	6.4444107996555235	False	1	False	1	False	1
517	69.23076923076923	43.236074270557026	69.76127320954907	44.96021220159151	69.76127320954907	38.59416445623342	True	False	3	10.999	False	23.622530720709644	55.19994005476734	0.2965607397214614	0.18756148042083734	0.2965607397214614	9.885357990715006	6.252049347361008	9.885357990715006	6.366047745358088	1.803908555535208	4.67212598244258	6.476034537977788	False	1	False	1	False	1
518	69.23076923076923	43.236074270557026	69.76127320954907	44.96021220159151	69.76127320954907	38.59416445623342	True	False	3	11.039	False	23.622530720709644	55.19994005476734	0.0	0.0	0.0	0.0	0.0	0.0	6.366047745358088	1.803908555535208	4.67212598244258	6.476034537977788	False	1	False	1	False	1
519	69.23076923076923	42.97082228116711	69.89389920424404	45.09283819628647	69.62864721485411	38.46153846153846	True	False	3	11.068999999999999	False	22.39647570543251	54.95632920369115	0.18756148042083734	0.18756148042083734	0.2652519893899168	6.252049347361378	6.252049347361378	8.841732979664082	6.636602654215812	2.2232167923395525	4.526803227022818	6.7500200193623705	False	1	False	1	False	1
520	69.23076923076923	42.97082228116711	69.89389920424404	45.09283819628647	69.62864721485411	38.46153846153846	True	False	3	11.119	False	22.39647570543251	54.95632920369115	0.0	0.0	0.0	0.0	0.0	0.0	6.636602654215812	2.2232167923395525	4.526803227022818	6.7500200193623705	False	1	False	1	False	1
521	69.36339522546419	43.36870026525199	69.76127320954907	45.358090185676396	69.62864721485411	38.46153846153846	True	False	3	11.139	False	14.40399053293748	61.026592392625396	0.2965607397214614	0.0	0.41940022018148143	14.828036986073386	0.0	20.97001100907452	6.897826856204697	2.0287876048777713	4.914325547386977	6.943113152264749	False	1	False	1	False	1
522	69.23076923076923	43.36870026525199	69.76127320954907	45.49071618037135	69.62864721485411	38.46153846153846	True	False	3	11.179	False	18.671706894829367	58.31156951285074	0.13262599469495484	0.0	0.13262599469496195	3.3156498673737946	0.0	3.3156498673739723	7.030428796126563	2.187323939319715	4.923265568506787	7.110589507826502	False	1	False	1	False	1
523	69.23076923076923	43.36870026525199	69.76127320954907	45.49071618037135	69.62864721485411	38.46153846153846	True	False	3	11.199	False	18.671706894829367	58.31156951285074	0.0	0.0	0.0	0.0	0.0	0.0	7.030428796126563	2.187323939319715	4.923265568506787	7.110589507826502	False	1	False	1	False	1
524	69.09814323607426	43.50132625994695	69.62864721485411	45.88859416445624	69.76127320954907	38.726790450928384	True	False	3	11.238999999999999	False	20.435970412110215	59.856463743260875	0.41940022018148815	0.2965607397214614	0.18756148042083734	10.485005504537428	7.414018493036693	4.689037010521034	7.163031626732509	2.445502508565757	4.820366537237732	7.2658690458034885	False	1	False	1	False	1
525	69.09814323607426	43.50132625994695	69.62864721485411	45.88859416445624	69.76127320954907	38.726790450928384	True	False	3	11.269	False	20.435970412110215	59.856463743260875	0.0	0.0	0.0	0.0	0.0	0.0	7.163031626732509	2.445502508565757	4.820366537237732	7.2658690458034885	False	1	False	1	False	1
526	68.83289124668435	44.03183023872679	69.36339522546419	46.286472148541115	69.23076923076923	39.257294429708224	True	False	3	11.299	False	18.004161605913087	59.1857861175848	0.47818982433209445	0.7502459216833443	0.59312147944291	15.939660811070155	25.008197389445343	19.770715981430758	7.030428796126563	2.3162134212961507	4.791085376177304	7.1072987974734545	False	1	False	1	False	1
527	68.83289124668435	44.03183023872679	69.36339522546419	46.286472148541115	69.23076923076923	39.257294429708224	True	False	3	11.339	False	18.004161605913087	59.1857861175848	0.0	0.0	0.0	0.0	0.0	0.0	7.030428796126563	2.3162134212961507	4.791085376177304	7.1072987974734545	False	1	False	1	False	1
528	68.56763925729443	44.16445623342175	69.23076923076923	46.55172413793103	69.23076923076923	39.38992042440318	True	False	3	11.369	False	23.43127369971254	56.92835184125384	0.296560739721455	0.13262599469495484	0.2965607397214614	9.885357990715379	4.420866489831922	9.88535799071559	7.161803713527853	2.4776580493725944	4.820366537237736	7.29802458661033	False	1	False	1	False	1
529	68.56763925729443	44.16445623342175	69.23076923076923	46.55172413793103	69.23076923076923	39.38992042440318	True	False	3	11.419	False	23.43127369971254	56.92835184125384	0.0	0.0	0.0	0.0	0.0	0.0	7.161803713527853	2.4776580493725944	4.820366537237736	7.29802458661033	False	1	False	1	False	1
530	68.70026525198939	44.29708222811671	68.96551724137932	46.816976127320956	69.49602122015915	39.52254641909814	True	False	3	11.439	False	15.471328165520163	66.47317447188242	0.37512296084166463	0.2965607397214614	0.18756148042083232	18.75614804208363	14.828036986073386	9.378074021041815	7.313695320404372	2.5338160708942756	4.840394586444205	7.37421065733848	False	1	False	1	False	1
531	68.83289124668435	44.56233421750663	69.09814323607426	47.08222811671087	69.23076923076923	39.92042440318303	True	False	3	11.479	False	10.908098411281948	66.49219854560725	0.2965607397214487	0.4781898243321003	0.2965607397214614	7.414018493036376	11.954745608302762	7.414018493036693	7.163031626732502	2.5338160708942667	4.658930522612807	7.192746593507074	False	1	False	1	False	1
532	68.83289124668435	44.56233421750663	69.09814323607426	47.08222811671087	69.23076923076923	39.92042440318303	True	False	3	11.499	False	10.908098411281948	66.49219854560725	0.0	0.0	0.0	0.0	0.0	0.0	7.163031626732502	2.5338160708942667	4.658930522612807	7.192746593507074	False	1	False	1	False	1
533	68.70026525198939	44.69496021220159	68.83289124668435	46.94960212201592	68.83289124668435	40.185676392572944	True	False	3	11.539	False	5.051144981326152	69.1305725517657	0.2965607397214455	0.47818982433208457	0.18756148042083734	7.414018493036295	11.95474560830237	4.689037010521034	6.763925729442974	2.2585393058257837	4.51123378029044	6.769773086116224	False	1	False	1	False	1
534	68.70026525198939	44.69496021220159	68.83289124668435	46.94960212201592	68.83289124668435	40.185676392572944	True	False	3	11.568999999999999	False	5.051144981326152	69.1305725517657	0.0	0.0	0.0	0.0	0.0	0.0	6.763925729442974	2.2585393058257837	4.51123378029044	6.769773086116224	False	1	False	1	False	1
535	68.3023872679045	44.69496021220159	68.43501326259947	46.816976127320956	68.83289124668435	40.185676392572944	True	False	3	11.599	False	10.286171182754414	68.92009031883254	0.41940022018148815	0.0	0.39787798408488584	13.980007339382409	0.0	13.262599469495692	6.64322535085846	2.126156437915304	4.540382697247666	6.66653913516297	False	1	False	1	False	1
536	68.3023872679045	44.69496021220159	68.43501326259947	46.816976127320956	68.83289124668435	40.185676392572944	True	False	3	11.639	False	10.286171182754414	68.92009031883254	0.0	0.0	0.0	0.0	0.0	0.0	6.64322535085846	2.126156437915304	4.540382697247666	6.66653913516297	False	1	False	1	False	1
537	67.90450928381964	44.42970822281167	67.24137931034483	46.02122015915119	68.96551724137932	40.05305039787798	True	False	3	11.669	False	-8.992870088149163	95.08069290433708	1.4345694729962852	0.18756148042083734	0.4781898243320885	47.818982433207694	6.252049347361008	15.939660811069013	6.212221978053248	1.7241379310344858	4.503428871710781	6.227566802745267	False	1	False	1	False	1
538	67.90450928381964	44.42970822281167	67.24137931034483	46.02122015915119	68.96551724137932	40.05305039787798	True	False	3	11.699	False	-8.992870088149163	95.08069290433708	0.0	0.0	0.0	0.0	0.0	0.0	6.212221978053248	1.7241379310344858	4.503428871710781	6.227566802745267	False	1	False	1	False	1
539	67.63925729442971	44.56233421750663	66.57824933687003	46.02122015915119	68.83289124668435	39.92042440318303	True	False	3	11.738999999999999	False	-21.606600257592635	108.50597207788901	0.6631299734747955	0.18756148042083232	0.2965607397214614	16.57824933687024	4.689037010520908	7.414018493036693	6.504084793230355	1.8039085555352028	4.7929206895471195	6.596829245082322	False	1	False	1	False	1
540	67.63925729442971	44.56233421750663	66.57824933687003	46.02122015915119	68.83289124668435	39.92042440318303	True	False	3	11.779	False	-21.606600257592635	108.50597207788901	0.0	0.0	0.0	0.0	0.0	0.0	6.504084793230355	1.8039085555352028	4.7929206895471195	6.596829245082322	False	1	False	1	False	1
541	67.63925729442971	44.82758620689655	66.3129973474801	46.15384615384615	68.70026525198939	40.05305039787798	True	False	3	11.799	False	-32.47119229084849	117.49694054906537	0.2965607397214614	0.18756148042083232	0.2652519893899168	14.828036986073386	9.378074021041815	13.262599469496122	6.551240867495212	1.8756148042083534	4.891005017131504	6.766619821339857	False	1	False	1	False	1
542	66.71087533156499	45.62334217506631	65.25198938992042	46.94960212201592	68.83289124668435	40.716180371352785	True	False	3	11.839	False	-24.34108993669255	120.31896793802953	1.3262599469496037	0.6762625349592571	1.222751254282877	33.15649867373933	16.906563373981037	30.568781357071217	7.188769354306452	1.9716271548167836	5.346324766776227	7.317951921593011	False	1	False	1	False	1
543	66.71087533156499	45.62334217506631	65.25198938992042	46.94960212201592	68.83289124668435	40.716180371352785	True	False	3	11.869	False	-24.34108993669255	120.31896793802953	0.0	0.0	0.0	0.0	0.0	0.0	7.188769354306452	1.9716271548167836	5.346324766776227	7.317951921593011	False	1	False	1	False	1
544	65.91511936339522	46.286472148541115	64.3236074270557	47.48010610079576	68.56763925729443	42.04244031830239	True	False	3	11.899	False	-21.124719146072252	125.79228678376872	1.0692649533552434	1.3525250699185143	1.0358421320831197	35.6421651118422	45.08416899728477	34.52807106943806	6.8978268562046905	1.989389920424398	5.004764526289978	6.994154446714376	False	1	False	1	False	1
545	65.91511936339522	46.286472148541115	64.3236074270557	47.48010610079576	68.56763925729443	42.04244031830239	True	False	3	11.939	False	-21.124719146072252	125.79228678376872	0.0	0.0	0.0	0.0	0.0	0.0	6.8978268562046905	1.989389920424398	5.004764526289978	6.994154446714376	False	1	False	1	False	1
546	64.9867374005305	46.55172413793103	63.52785145888594	47.745358090185675	68.70026525198939	43.36870026525199	True	False	3	11.969	False	-1.3118877825039814	123.41621957316234	0.8388004403629673	1.3328747508117853	0.9655318155544423	27.96001467876617	44.42915836039379	32.18439385181543	6.775617917477351	1.884969549542691	4.891005017131509	6.775974566674201	False	1	False	1	False	1
547	64.9867374005305	46.55172413793103	63.52785145888594	47.745358090185675	68.70026525198939	43.36870026525199	True	False	3	11.999	False	-1.3118877825039814	123.41621957316234	0.0	0.0	0.0	0.0	0.0	0.0	6.775617917477351	1.884969549542691	4.891005017131509	6.775974566674201	False	1	False	1	False	1
548	65.25198938992042	46.94960212201592	63.52785145888594	47.48010610079576	68.43501326259947	43.36870026525199	True	False	3	12.039	False	-31.263731694377487	145.58046243650702	0.2652519893899168	0.2652519893899239	0.4781898243321003	6.631299734748061	6.6312997347482385	11.954745608302762	6.40186651784996	1.803908555535206	4.791085376177309	6.594993931712515	False	1	False	1	False	1
549	65.25198938992042	46.94960212201592	63.52785145888594	47.48010610079576	68.43501326259947	43.36870026525199	True	False	3	12.079	False	-31.263731694377487	145.58046243650702	0.0	0.0	0.0	0.0	0.0	0.0	6.40186651784996	1.803908555535206	4.791085376177309	6.594993931712515	False	1	False	1	False	1
550	64.19098143236074	46.41909814323608	62.46684350132626	47.3474801061008	68.16976127320955	43.89920424403183	True	False	3	12.109	False	-4.046687733435799	134.3991686705168	1.0692649533552452	0.5931214794429164	1.1862429588858296	35.64216511184227	19.770715981430968	39.54143196286183	6.664373754058944	1.9581993448585413	4.709623582112652	6.667822926971193	False	1	False	1	False	1
551	63.6604774535809	46.55172413793103	62.20159151193634	47.48010610079576	67.77188328912467	43.63395225464191	True	False	3	12.139	False	-2.8912695962203148	130.2469012915089	0.296560739721455	0.47818982433208457	0.546830984829927	9.885357990715379	15.939660811069825	18.227699494331286	6.769124750755887	1.7292314072155577	5.041532575264778	6.770763982480336	False	1	False	1	False	1
552	63.6604774535809	46.55172413793103	62.20159151193634	47.48010610079576	67.77188328912467	43.63395225464191	True	False	3	12.169	False	-2.8912695962203148	130.2469012915089	0.0	0.0	0.0	0.0	0.0	0.0	6.769124750755887	1.7292314072155577	5.041532575264778	6.770763982480336	False	1	False	1	False	1
553	63.39522546419098	46.816976127320956	61.80371352785146	47.61273209549071	67.50663129973475	43.36870026525199	True	False	3	12.209	False	-13.421835067886299	136.17467758404533	0.41940022018148587	0.3751229608416747	0.3751229608416747	10.485005504537371	9.378074021042067	9.378074021042067	7.1088028027890715	1.779364438328743	5.366028733194676	7.145393171523419	False	1	False	1	False	1
554	63.39522546419098	46.816976127320956	61.80371352785146	47.61273209549071	67.50663129973475	43.36870026525199	True	False	3	12.238999999999999	False	-13.421835067886299	136.17467758404533	0.0	0.0	0.0	0.0	0.0	0.0	7.1088028027890715	1.779364438328743	5.366028733194676	7.145393171523419	False	1	False	1	False	1
555	62.46684350132626	46.684350132625994	61.0079575596817	47.87798408488064	67.10875331564986	43.50132625994695	True	False	3	12.269	False	4.8504175536968095	123.49352413059023	0.8388004403629629	0.41940022018148815	0.9378074021041727	27.96001467876437	13.980007339382409	31.26024673680457	7.50831822531467	1.884969549542691	5.6284072079371175	7.513376757479809	False	1	False	1	False	1
556	62.46684350132626	46.684350132625994	61.0079575596817	47.87798408488064	67.10875331564986	43.50132625994695	True	False	3	12.299	False	4.8504175536968095	123.49352413059023	0.0	0.0	0.0	0.0	0.0	0.0	7.50831822531467	1.884969549542691	5.6284072079371175	7.513376757479809	False	1	False	1	False	1
557	62.46684350132626	46.816976127320956	60.610079575596814	48.0106100795756	66.71087533156499	43.89920424403183	True	False	3	12.339	False	-1.7732967155608008	130.06927183339718	0.41940022018148815	0.562684441262497	0.13262599469496195	10.48500550453696	14.0671110315621	3.3156498673739723	7.356858487192934	2.2073364691105124	5.150262026246054	7.357598495356566	False	1	False	1	False	1
558	62.46684350132626	46.816976127320956	60.610079575596814	48.0106100795756	66.71087533156499	43.89920424403183	True	False	3	12.379	False	-1.7732967155608008	130.06927183339718	0.0	0.0	0.0	0.0	0.0	0.0	7.356858487192934	2.2073364691105124	5.150262026246054	7.357598495356566	False	1	False	1	False	1
559	61.671087533156495	47.08222811671087	59.94694960212202	48.143236074270554	66.18037135278514	45.09283819628647	True	False	3	12.408999999999999	False	7.801558727791301	131.22544408620897	0.6762625349592488	1.3062145625724317	0.8388004403629673	22.542084498642108	43.54048541908199	27.96001467876617	6.9397747755708865	2.02444794727768	4.928621797363939	6.953069744641619	False	1	False	1	False	1
560	61.40583554376658	47.3474801061008	59.681697612732094	47.48010610079576	65.51724137931035	45.225464190981434	True	False	3	12.439	False	-22.90086685633719	158.38532793128888	0.7142128391425033	0.6762625349592503	0.3751229608416697	23.807094638082543	22.542084498640822	12.504098694721849	6.255955657862475	1.7292314072155581	4.626727730109395	6.3559591373249535	False	1	False	1	False	1
561	61.40583554376658	47.3474801061008	59.681697612732094	47.48010610079576	65.51724137931035	45.225464190981434	True	False	3	12.469	False	-22.90086685633719	158.38532793128888	0.0	0.0	0.0	0.0	0.0	0.0	6.255955657862475	1.7292314072155581	4.626727730109395	6.3559591373249535	False	1	False	1	False	1
562	60.3448275862069	46.94960212201592	59.01856763925729	47.08222811671087	64.85411140583554	45.09283819628647	True	False	3	12.509	False	-16.66954191446023	157.05727042024523	0.7733357950723251	0.6762625349592641	1.133156995400202	19.33339487680768	16.906563373981214	28.328924885004398	6.165325888153556	1.3328747508117917	4.876598490941704	6.2094732417534955	False	1	False	1	False	1
563	60.3448275862069	46.94960212201592	59.01856763925729	47.08222811671087	64.85411140583554	45.09283819628647	True	False	3	12.539	False	-16.66954191446023	157.05727042024523	0.0	0.0	0.0	0.0	0.0	0.0	6.165325888153556	1.3328747508117917	4.876598490941704	6.2094732417534955	False	1	False	1	False	1
564	60.3448275862069	46.286472148541115	57.95755968169761	46.286472148541115	64.45623342175067	45.62334217506631	True	False	3	12.568999999999999	False	-9.162347045721722	162.72872283648834	1.3262599469495995	0.6631299734747955	0.6631299734748026	44.208664898320926	22.10433244916032	22.10433244916056	6.53241928701579	2.3872679045092866	4.164540707720848	6.551808612230134	False	1	False	1	False	1
565	60.3448275862069	46.286472148541115	57.95755968169761	46.286472148541115	64.45623342175067	45.62334217506631	True	False	3	12.599	False	-9.162347045721722	162.72872283648834	0.0	0.0	0.0	0.0	0.0	0.0	6.53241928701579	2.3872679045092866	4.164540707720848	6.551808612230134	False	1	False	1	False	1
566	59.41644562334218	46.15384615384615	56.89655172413793	45.62334217506631	63.793103448275865	46.286472148541115	True	False	3	12.639	False	-10.15295345069954	174.5894882030705	1.2511911315724944	0.9378074021041767	0.9378074021041727	31.279778289313025	23.445185052604916	23.445185052604817	6.928359621543229	2.5751310131230283	4.378666848599252	6.953797861722281	False	1	False	1	False	1
567	59.41644562334218	46.15384615384615	56.89655172413793	45.62334217506631	63.793103448275865	46.286472148541115	True	False	3	12.679	False	-10.15295345069954	174.5894882030705	0.0	0.0	0.0	0.0	0.0	0.0	6.928359621543229	2.5751310131230283	4.378666848599252	6.953797861722281	False	1	False	1	False	1
568	57.294429708222815	46.15384615384615	55.57029177718833	46.15384615384615	62.46684350132626	46.41909814323608	True	False	3	12.709	False	2.9356734464212133	162.779660916376	1.4284256782850107	1.3328747508117924	2.1220159151193627	47.614189276168034	44.42915836039403	70.73386383731359	6.9016508388634925	1.724137931034484	5.17921066041555	6.903348591450034	False	1	False	1	False	1
569	56.10079575596817	45.358090185676396	53.84615384615385	45.358090185676396	60.742705570291776	45.755968169761275	True	False	3	12.738999999999999	False	4.899092453787745	162.75787748131182	1.8989152603814787	1.8472663497591688	1.4345694729962812	63.29717534605064	61.57554499197361	47.818982433210394	6.908019439313216	2.2546419098143247	4.658930522612807	6.913572432427132	False	1	False	1	False	1
570	56.10079575596817	45.358090185676396	53.84615384615385	45.358090185676396	60.742705570291776	45.755968169761275	True	False	3	12.768999999999998	False	4.899092453787745	162.75787748131182	0.0	0.0	0.0	0.0	0.0	0.0	6.908019439313216	2.2546419098143247	4.658930522612807	6.913572432427132	False	1	False	1	False	1
571	53.97877984084881	45.225464190981434	52.38726790450929	45.88859416445624	59.41644562334218	45.49071618037135	True	False	3	12.809000000000001	False	25.412567313753726	140.21979698833127	1.5523474682652	1.3525250699185074	2.126156437915304	38.808686706627384	33.8131267479604	53.15391094787901	7.040429411133685	1.7241379310344829	5.444131499144241	7.168269430178724	False	1	False	1	False	1
572	53.97877984084881	45.225464190981434	52.38726790450929	45.88859416445624	59.41644562334218	45.49071618037135	True	False	3	12.838999999999999	False	25.412567313753726	140.21979698833127	0.0	0.0	0.0	0.0	0.0	0.0	7.040429411133685	1.7241379310344829	5.444131499144241	7.168269430178724	False	1	False	1	False	1
573	53.315649867374006	45.358090185676396	51.326259946949605	46.02122015915119	58.09018567639257	45.88859416445624	True	False	3	12.869	False	24.775140568831798	144.4429553913899	1.0692649533552443	1.3846560356645337	0.6762625349592571	35.64216511184013	46.15520118881604	22.54208449864105	6.765225859340499	2.097001100907409	4.803917845165737	6.900918946073146	False	1	False	1	False	1
574	53.315649867374006	45.358090185676396	51.326259946949605	46.02122015915119	58.09018567639257	45.88859416445624	True	False	3	12.908999999999999	False	24.775140568831798	144.4429553913899	0.0	0.0	0.0	0.0	0.0	0.0	6.765225859340499	2.097001100907409	4.803917845165737	6.900918946073146	False	1	False	1	False	1
575	56.36604774535809	45.225464190981434	57.95755968169761	44.69496021220159	57.55968169761273	46.55172413793103	True	False	3	12.939	False	-113.55226367289477	-35.83958561445423	6.762625349592546	0.8492207211449357	3.053279690509636	225.42084498640966	28.307357371496785	101.77598968365068	1.8989152603814747	1.6776008807259302	1.784300271495185	3.461901152221115	False	1	False	1	False	1
576	56.36604774535809	45.225464190981434	57.95755968169761	44.69496021220159	57.55968169761273	46.55172413793103	True	False	3	12.989	False	-113.55226367289477	-35.83958561445423	0.0	0.0	0.0	0.0	0.0	0.0	1.8989152603814747	1.6776008807259302	1.784300271495185	3.461901152221115	False	1	False	1	False	1
577	51.856763925729446	45.49071618037135	50.0	46.02122015915119	57.02917771883289	46.02122015915119	True	False	3	13.009	False	21.801409486351783	146.9663977406943	8.067324310740341	0.7502459216833393	4.51707861165156	403.36621553702565	37.512296084167765	225.85393058258282	7.029177718832891	1.9310636311088936	5.199547953292479	7.130611584401372	False	1	False	1	False	1
578	51.59151193633952	45.358090185676396	49.46949602122016	46.02122015915119	56.89655172413793	45.49071618037135	True	False	3	13.049	False	18.786120820425783	145.5712883608889	0.5305039787798407	0.5468309848299288	0.29656073972145824	13.2625994694963	13.67077462074851	7.414018493036614	7.445978168497716	2.223216792339548	5.306697353777865	7.529914146117413	False	1	False	1	False	1
579	51.59151193633952	45.358090185676396	49.46949602122016	46.02122015915119	56.89655172413793	45.49071618037135	True	False	3	13.068999999999999	False	18.786120820425783	145.5712883608889	0.0	0.0	0.0	0.0	0.0	0.0	7.445978168497716	2.223216792339548	5.306697353777865	7.529914146117413	False	1	False	1	False	1
580	51.59151193633952	45.09283819628647	49.07161803713528	45.358090185676396	56.49867374005305	45.225464190981434	True	False	3	13.108999999999998	False	7.557163656472597	156.87150184721224	0.7733357950723153	0.4781898243320905	0.2652519893899239	19.333394876808295	11.954745608302517	6.6312997347482385	7.428239769199173	2.5338160708942685	4.908953719713992	7.44276979060826	False	1	False	1	False	1
581	51.59151193633952	45.09283819628647	49.07161803713528	45.358090185676396	56.49867374005305	45.225464190981434	True	False	3	13.139	False	7.557163656472597	156.87150184721224	0.0	0.0	0.0	0.0	0.0	0.0	7.428239769199173	2.5338160708942685	4.908953719713992	7.44276979060826	False	1	False	1	False	1
582	50.795755968169765	44.96021220159151	49.3368700265252	45.09283819628647	55.83554376657825	45.358090185676396	True	False	3	13.169	False	9.708417365736182	157.65733952400936	0.3751229608416697	0.6762625349592571	0.806732431074031	12.504098694721849	22.54208449864105	26.891081035800017	6.504084793230359	1.464901991669403	5.05546911208114	6.520371103750543	False	1	False	1	False	1
583	50.795755968169765	44.96021220159151	49.3368700265252	45.09283819628647	55.83554376657825	45.358090185676396	True	False	3	13.209	False	9.708417365736182	157.65733952400936	0.0	0.0	0.0	0.0	0.0	0.0	6.504084793230359	1.464901991669403	5.05546911208114	6.520371103750543	False	1	False	1	False	1
584	51.326259946949605	44.82758620689655	49.60212201591512	44.29708222811671	55.57029177718833	45.62334217506631	True	False	3	13.239	False	-6.4830736928971735	179.8818115990208	0.8388004403629696	0.37512296084166463	0.5468309848299288	27.960014678764594	12.50409869472168	18.227699494330267	6.113756271414382	1.803908555535206	4.3179895480370565	6.121898103572263	False	1	False	1	False	1
585	51.326259946949605	44.82758620689655	49.60212201591512	44.29708222811671	55.57029177718833	45.62334217506631	True	False	3	13.289000000000001	False	-6.4830736928971735	179.8818115990208	0.0	0.0	0.0	0.0	0.0	0.0	6.113756271414382	1.803908555535206	4.3179895480370565	6.121898103572263	False	1	False	1	False	1
586	51.724137931034484	44.82758620689655	50.39787798408488	43.89920424403183	55.43766578249337	45.88859416445624	True	False	3	13.309000000000001	False	-19.046624297635585	-162.28230959934692	0.8896822191643683	0.2965607397214614	0.39787798408487873	44.48411095821936	14.828036986073386	19.89389920424436	5.418222338412602	1.6189065803360363	3.8621272622177822	5.481033842553819	False	1	False	1	False	1
587	51.9893899204244	44.16445623342175	50.6631299734748	42.57294429708223	55.30503978779841	46.02122015915119	True	False	3	13.349	False	-20.94560257118797	-147.19658649361807	1.3525250699185074	0.18756148042083232	0.7142128391425007	33.81312674796341	4.689037010520908	17.855320978562897	5.782554205992472	2.0716842641662185	3.80014556548923	5.871829829655448	False	1	False	1	False	1
588	51.9893899204244	44.16445623342175	50.6631299734748	42.57294429708223	55.30503978779841	46.02122015915119	True	False	3	13.369	False	-20.94560257118797	-147.19658649361807	0.0	0.0	0.0	0.0	0.0	0.0	5.782554205992472	2.0716842641662185	3.80014556548923	5.871829829655448	False	1	False	1	False	1
589	51.59151193633952	43.50132625994695	50.53050397877984	41.777188328912466	55.172413793103445	46.02122015915119	True	False	3	13.408999999999999	False	-23.258304696835495	-139.06091474151742	0.806732431074038	0.13262599469496195	0.7733357950723214	20.16831077685138	3.3156498673741193	19.33339487680845	6.289605146620356	2.0244479472776864	4.378666848599248	6.4031147958769346	False	1	False	1	False	1
590	51.59151193633952	43.50132625994695	50.53050397877984	41.777188328912466	55.172413793103445	46.02122015915119	True	False	3	13.439	False	-23.258304696835495	-139.06091474151742	0.0	0.0	0.0	0.0	0.0	0.0	6.289605146620356	2.0244479472776864	4.378666848599248	6.4031147958769346	False	1	False	1	False	1
591	51.59151193633952	43.236074270557026	50.39787798408488	41.11405835543766	54.50928381962865	46.02122015915119	True	False	3	13.469000000000001	False	-16.974466311078356	-136.86253483734347	0.6762625349592571	0.6631299734747955	0.2652519893899239	22.54208449864105	22.104332449159013	8.841732979663794	6.40186651784996	2.4346896221068723	4.033662155370175	6.468351777477047	False	1	False	1	False	1
592	51.59151193633952	43.236074270557026	50.39787798408488	41.11405835543766	54.50928381962865	46.02122015915119	True	False	3	13.509	False	-16.974466311078356	-136.86253483734347	0.0	0.0	0.0	0.0	0.0	0.0	6.40186651784996	2.4346896221068723	4.033662155370175	6.468351777477047	False	1	False	1	False	1
593	50.795755968169765	42.44031830238727	49.60212201591512	40.185676392572944	53.58090185676392	44.96021220159151	True	False	3	13.539000000000001	False	-19.965134195164072	-135.45794465943803	1.2227512542828722	1.409833662166402	1.1253688825250039	40.75837514276086	46.994455405544954	37.51229608416538	6.21505279249866	2.551111944518748	3.7559157184366767	6.3070276629554245	False	1	False	1	False	1
594	50.795755968169765	42.44031830238727	49.60212201591512	40.185676392572944	53.58090185676392	44.96021220159151	True	False	3	13.568999999999999	False	-19.965134195164072	-135.45794465943803	0.0	0.0	0.0	0.0	0.0	0.0	6.21505279249866	2.551111944518748	3.7559157184366767	6.3070276629554245	False	1	False	1	False	1
595	50.795755968169765	41.51193633952255	49.204244031830235	38.9920424403183	53.05039787798408	44.56233421750663	True	False	3	13.608999999999998	False	-4.193590075474127	-139.9242891199564	1.258200660544451	0.6631299734747997	0.9283819628647194	31.455016513611945	16.578249336870346	23.20954907161848	6.769124750755887	2.980398548308261	3.793196192592857	6.7735947409011175	False	1	False	1	False	1
596	50.795755968169765	41.51193633952255	49.204244031830235	38.9920424403183	53.05039787798408	44.56233421750663	True	False	3	13.649000000000001	False	-4.193590075474127	-139.9242891199564	0.0	0.0	0.0	0.0	0.0	0.0	6.769124750755887	2.980398548308261	3.793196192592857	6.7735947409011175	False	1	False	1	False	1
597	50.39787798408488	40.98143236074271	48.93899204244032	38.3289124668435	52.254641909814325	44.03183023872679	True	False	3	13.669	False	-2.5178991248312586	-136.50706594200764	0.7142128391425072	0.9563796486641849	0.6631299734748041	35.71064195712612	47.818982433210266	33.15649867374091	6.5967268516954345	3.0272446181733006	3.571064195712535	6.5983088138858355	False	1	False	1	False	1
598	49.3368700265252	39.38992042440318	48.143236074270554	37.26790450928382	51.19363395225464	42.97082228116711	True	False	3	13.709	False	1.9501781049728941	-137.12032107254163	1.3262599469496037	1.5004918433666785	1.9127592973283816	33.1564986737408	37.512296084167765	47.81898243321056	6.467472329037994	2.4346896221068723	4.033662155370177	6.468351777477049	False	1	False	1	False	1
599	49.3368700265252	39.38992042440318	48.143236074270554	37.26790450928382	51.19363395225464	42.97082228116711	True	False	3	13.739	False	1.9501781049728941	-137.12032107254163	0.0	0.0	0.0	0.0	0.0	0.0	6.467472329037994	2.4346896221068723	4.033662155370177	6.468351777477049	False	1	False	1	False	1
600	48.673740053050395	38.3289124668435	47.08222811671087	36.07427055702918	50.795755968169765	41.37931034482759	True	False	3	13.768999999999998	False	0.39310381123594096	-143.05011605610088	1.597028458725764	1.6404929544897844	1.2511911315724944	53.23428195752975	54.68309848299722	41.70637105241984	6.475626321344142	2.7597681759528876	3.7158954180694765	6.475663594022365	False	1	False	1	False	1
601	48.673740053050395	38.3289124668435	47.08222811671087	36.07427055702918	50.795755968169765	41.37931034482759	True	False	3	13.809000000000001	False	0.39310381123594096	-143.05011605610088	0.0	0.0	0.0	0.0	0.0	0.0	6.475626321344142	2.7597681759528876	3.7158954180694765	6.475663594022365	False	1	False	1	False	1
602	47.3474801061008	36.60477453580902	46.15384615384615	34.88063660477454	50.26525198938992	40.185676392572944	True	False	3	13.838999999999999	False	-4.478504439210227	-142.6008449424353	1.5121689988052227	1.3062145625724317	2.175228046002211	50.405633293511485	43.54048541908456	72.50760153341288	6.711714020625989	2.0970011009074154	4.619117975402647	6.716119076310062	False	1	False	1	False	1
603	47.3474801061008	36.60477453580902	46.15384615384615	34.88063660477454	50.26525198938992	40.185676392572944	True	False	3	13.869	False	-4.478504439210227	-142.6008449424353	0.0	0.0	0.0	0.0	0.0	0.0	6.711714020625989	2.0970011009074154	4.619117975402647	6.716119076310062	False	1	False	1	False	1
604	48.93899204244032	37.6657824933687	50.26525198938992	38.9920424403183	49.07161803713528	39.257294429708224	True	False	3	13.908999999999999	False	-139.76364169072622	27.323513916385007	5.814405893045877	1.512168998805217	1.9127592973283756	145.36014732615	37.80422497013123	47.81898243321041	1.2227512542828716	1.8756148042083434	1.5970284587257684	3.4726432629341115	False	1	False	1	False	1
605	48.93899204244032	37.6657824933687	50.26525198938992	38.9920424403183	49.07161803713528	39.257294429708224	True	False	3	13.948999999999998	False	-139.76364169072622	27.323513916385007	0.0	0.0	0.0	0.0	0.0	0.0	1.2227512542828716	1.8756148042083434	1.5970284587257684	3.4726432629341115	False	1	False	1	False	1
606	46.15384615384615	35.0132625994695	44.69496021220159	33.289124668435015	48.54111405835544	38.59416445623342	True	False	3	13.969000000000001	False	6.546290783293921	-148.23333132312132	7.971914550211515	0.8492207211449412	3.8461538461538463	398.5957275105135	42.46103605724042	192.30769230766225	6.552583197366379	2.2585393058257823	4.303708418988846	6.562247724814628	False	1	False	1	False	1
607	46.02122015915119	34.08488063660477	43.76657824933687	31.69761273209549	48.275862068965516	37.6657824933687	True	False	3	14.009	False	11.167689023670071	-151.4652426160552	1.8424992028448068	0.9655318155544443	0.9378074021041797	46.06248007112115	24.13829538886162	23.44518505260499	7.480153131142483	3.2836653589230633	4.2315798762715735	7.515245235194637	False	1	False	1	False	1
608	46.02122015915119	34.08488063660477	43.76657824933687	31.69761273209549	48.275862068965516	37.6657824933687	True	False	3	14.039000000000001	False	11.167689023670071	-151.4652426160552	0.0	0.0	0.0	0.0	0.0	0.0	7.480153131142483	3.2836653589230633	4.2315798762715735	7.515245235194637	False	1	False	1	False	1
609	45.62334217506631	33.289124668435015	43.76657824933687	31.16710875331565	48.0106100795756	36.87002652519894	True	False	3	14.068999999999999	False	7.495857639729812	-149.33082877081472	0.5305039787798407	0.8388004403629673	0.8896822191643683	17.683465959329446	27.960014678767827	29.656073972147997	7.108802802789073	2.8196673243328023	4.303708418988846	7.123375743321648	False	1	False	1	False	1
610	45.62334217506631	33.289124668435015	43.76657824933687	31.16710875331565	48.0106100795756	36.87002652519894	True	False	3	14.108999999999998	False	7.495857639729812	-149.33082877081472	0.0	0.0	0.0	0.0	0.0	0.0	7.108802802789073	2.8196673243328023	4.303708418988846	7.123375743321648	False	1	False	1	False	1
611	45.62334217506631	33.289124668435015	43.76657824933687	31.03448275862069	47.61273209549071	36.87002652519894	True	False	3	14.139	False	10.41785574926672	-147.62813112536597	0.1326259946949584	0.39787798408488584	0.0	4.420866489831779	13.262599469495692	0.0	6.9890250006659915	2.9207845551121037	4.09640456537944	7.017189120491544	False	1	False	1	False	1
612	45.62334217506631	33.289124668435015	43.76657824933687	31.03448275862069	47.61273209549071	36.87002652519894	True	False	3	14.169	False	10.41785574926672	-147.62813112536597	0.0	0.0	0.0	0.0	0.0	0.0	6.9890250006659915	2.9207845551121037	4.09640456537944	7.017189120491544	False	1	False	1	False	1
613	45.358090185676396	33.42175066312997	43.63395225464191	31.29973474801061	47.48010610079576	36.737400530503976	True	False	3	14.209	False	6.47461581503677	-147.22446698485135	0.296560739721455	0.18756148042083232	0.29656073972145186	7.414018493036534	4.689037010520908	7.414018493036455	6.66041354349587	2.73415492414964	3.936557580810565	6.670712504960205	False	1	False	1	False	1
614	45.358090185676396	33.42175066312997	43.63395225464191	31.29973474801061	47.48010610079576	36.737400530503976	True	False	3	14.248999999999999	False	6.47461581503677	-147.22446698485135	0.0	0.0	0.0	0.0	0.0	0.0	6.66041354349587	2.73415492414964	3.936557580810565	6.670712504960205	False	1	False	1	False	1
615	45.358090185676396	33.289124668435015	43.50132625994695	31.16710875331565	47.48010610079576	36.60477453580902	True	False	3	14.279	False	8.566682094516848	-149.32377346728518	0.18756148042083734	0.13262599469495484	0.13262599469495484	6.252049347361008	4.420866489831661	4.420866489831661	6.737870448742995	2.8196673243328023	3.936557580810565	6.756224905143368	False	1	False	1	False	1
616	45.49071618037135	33.42175066312997	43.63395225464191	31.16710875331565	47.745358090185675	36.3395225464191	True	False	3	14.309000000000001	False	1.778219381654632	-147.61383513879818	0.13262599469496195	0.3751229608416697	0.1875614804208273	4.420866489831897	12.504098694721849	6.252049347360673	6.607383929486019	2.9207845551120966	3.687384290307123	6.60816884541922	False	1	False	1	False	1
617	45.49071618037135	33.42175066312997	43.63395225464191	31.16710875331565	47.745358090185675	36.3395225464191	True	False	3	14.338999999999999	False	1.778219381654632	-147.61383513879818	0.0	0.0	0.0	0.0	0.0	0.0	6.607383929486019	2.9207845551120966	3.687384290307123	6.60816884541922	False	1	False	1	False	1
618	45.62334217506631	33.55437665782493	43.76657824933687	31.43236074270557	47.61273209549071	36.206896551724135	True	False	3	14.369	False	4.316027519865703	-149.3092894480187	0.296560739721455	0.18756148042083734	0.18756148042083734	9.885357990714793	6.252049347361008	6.252049347361008	6.130994340226111	2.8196673243327997	3.3156498673740034	6.135317191706803	False	1	False	1	False	1
619	45.62334217506631	33.55437665782493	43.76657824933687	31.43236074270557	47.61273209549071	36.206896551724135	True	False	3	14.408999999999999	False	4.316027519865703	-149.3092894480187	0.0	0.0	0.0	0.0	0.0	0.0	6.130994340226111	2.8196673243327997	3.3156498673740034	6.135317191706803	False	1	False	1	False	1
620	45.49071618037135	33.42175066312997	43.76657824933687	31.43236074270557	47.61273209549071	36.206896551724135	True	False	3	14.439	False	3.610434942041764	-149.03774750233418	0.0	0.0	0.18756148042083734	0.0	0.0	6.252049347361008	6.130994340226111	2.6325508277558622	3.5014267327437896	6.133977560499652	False	1	False	1	False	1
621	45.49071618037135	33.42175066312997	43.76657824933687	31.43236074270557	47.61273209549071	36.206896551724135	True	False	3	14.469000000000001	False	3.610434942041764	-149.03774750233418	0.0	0.0	0.0	0.0	0.0	0.0	6.130994340226111	2.6325508277558622	3.5014267327437896	6.133977560499652	False	1	False	1	False	1
622	45.358090185676396	33.55437665782493	43.50132625994695	31.83023872679045	47.61273209549071	36.07427055702918	True	False	3	14.509	False	5.300926516525902	-155.20510452918586	0.47818982433209345	0.13262599469495484	0.18756148042083232	11.954745608302591	3.3156498673739416	4.689037010520908	5.908930877969619	2.533816070894271	3.3813126747962756	5.915128745690547	False	1	False	1	False	1
623	45.358090185676396	33.55437665782493	43.50132625994695	31.83023872679045	47.61273209549071	36.07427055702918	True	False	3	14.549	False	5.300926516525902	-155.20510452918586	0.0	0.0	0.0	0.0	0.0	0.0	5.908930877969619	2.533816070894271	3.3813126747962756	5.915128745690547	False	1	False	1	False	1
624	45.09283819628647	33.687002652519894	42.97082228116711	31.83023872679045	47.61273209549071	36.206896551724135	True	False	3	14.579	False	3.814074834290351	-156.88402437882652	0.5305039787798407	0.13262599469495484	0.2965607397214614	17.683465959327354	4.420866489831661	9.885357990715006	6.379847995122379	2.8196673243327974	3.563668127995859	6.383335452328657	False	1	False	1	False	1
625	44.82758620689655	33.55437665782493	42.705570291777185	31.83023872679045	47.61273209549071	36.206896551724135	True	False	3	14.608999999999998	False	4.508960086474132	-158.96906928475624	0.2652519893899239	0.0	0.2965607397214614	8.841732979664842	0.0	9.885357990716177	6.575360878642194	2.73415492414964	3.8461538461538463	6.580308770303486	False	1	False	1	False	1
626	44.82758620689655	33.55437665782493	42.705570291777185	31.83023872679045	47.61273209549071	36.206896551724135	True	False	3	14.639	False	4.508960086474132	-158.96906928475624	0.0	0.0	0.0	0.0	0.0	0.0	6.575360878642194	2.73415492414964	3.8461538461538463	6.580308770303486	False	1	False	1	False	1
627	44.82758620689655	33.42175066312997	42.705570291777185	31.69761273209549	47.745358090185675	36.206896551724135	True	False	3	14.669	False	4.573921259900867	-158.97982912278783	0.13262599469496195	0.13262599469496195	0.13262599469496195	4.420866489831897	4.420866489831897	4.420866489831897	6.762625349592554	2.73415492414964	4.033662155370175	6.767817079519816	False	1	False	1	False	1
628	44.82758620689655	33.42175066312997	42.705570291777185	31.69761273209549	47.745358090185675	36.206896551724135	True	False	3	14.709	False	4.573921259900867	-158.97982912278783	0.0	0.0	0.0	0.0	0.0	0.0	6.762625349592554	2.73415492414964	4.033662155370175	6.767817079519816	False	1	False	1	False	1
629	44.82758620689655	33.42175066312997	42.83819628647215	31.56498673740053	47.745358090185675	36.3395225464191	True	False	3	14.739	False	1.9749340108820048	-155.06289417754877	0.18756148042083484	0.13262599469496195	0.0	6.252049347360924	4.420866489831897	0.0	6.846636339066475	2.7212578950508166	4.126352569258371	6.847610464309188	False	1	False	1	False	1
630	44.82758620689655	33.42175066312997	42.83819628647215	31.56498673740053	47.745358090185675	36.3395225464191	True	False	3	14.768999999999998	False	1.9749340108820048	-155.06289417754877	0.0	0.0	0.0	0.0	0.0	0.0	6.846636339066475	2.7212578950508166	4.126352569258371	6.847610464309188	False	1	False	1	False	1
631	44.96021220159151	33.42175066312997	43.10344827586207	31.69761273209549	47.745358090185675	36.3395225464191	True	False	3	14.809000000000001	False	3.4533162505310804	-155.2053238641041	0.2965607397214598	0.0	0.13262599469496195	7.414018493035995	0.0	3.315649867373825	6.564651814729219	2.533816070894266	4.033662155370175	6.567478226264441	False	1	False	1	False	1
632	44.96021220159151	33.42175066312997	43.10344827586207	31.69761273209549	47.745358090185675	36.3395225464191	True	False	3	14.849	False	3.4533162505310804	-155.2053238641041	0.0	0.0	0.0	0.0	0.0	0.0	6.564651814729219	2.533816070894266	4.033662155370175	6.567478226264441	False	1	False	1	False	1
633	45.225464190981434	33.42175066312997	43.236074270557026	31.56498673740053	47.745358090185675	36.3395225464191	True	False	3	14.879000000000001	False	6.159850136000578	-155.07344301477417	0.18756148042082982	0.0	0.2652519893899239	6.252049347360757	0.0	8.841732979663794	6.567330717846127	2.7212578950508215	3.855289616378948	6.576547511429769	False	1	False	1	False	1
634	45.225464190981434	33.42175066312997	43.50132625994695	31.16710875331565	47.745358090185675	36.3395225464191	True	False	3	14.908999999999999	False	-3.4097272434729238	-145.54320493298414	0.4781898243320974	0.0	0.0	15.939660811071196	0.0	0.0	6.690715254975829	2.83832023329346	3.855289616378948	6.6936098496724075	False	1	False	1	False	1
635	45.225464190981434	33.42175066312997	43.50132625994695	31.16710875331565	47.745358090185675	36.3395225464191	True	False	3	14.939	False	-3.4097272434729238	-145.54320493298414	0.0	0.0	0.0	0.0	0.0	0.0	6.690715254975829	2.83832023329346	3.855289616378948	6.6936098496724075	False	1	False	1	False	1
636	45.49071618037135	33.42175066312997	44.29708222811671	31.29973474801061	47.61273209549071	36.206896551724135	True	False	3	14.969000000000001	False	-7.946194735192062	-137.5060074487645	0.806732431074031	0.18756148042083734	0.2652519893899168	26.891081035800017	6.252049347361008	8.841732979663558	5.92231128959313	2.4346896221068697	3.5014267327437896	5.936116354850659	False	1	False	1	False	1
637	45.49071618037135	33.42175066312997	44.29708222811671	31.29973474801061	47.61273209549071	36.206896551724135	True	False	3	15.009	False	-7.946194735192062	-137.5060074487645	0.0	0.0	0.0	0.0	0.0	0.0	5.92231128959313	2.4346896221068697	3.5014267327437896	5.936116354850659	False	1	False	1	False	1
638	45.62334217506631	33.289124668435015	44.69496021220159	31.03448275862069	47.48010610079576	36.206896551724135	True	False	3	15.039000000000001	False	-10.091057238889046	-130.5605543691978	0.47818982433209833	0.13262599469495484	0.18756148042083232	15.93966081106934	4.420866489831661	6.25204934736084	5.874598034575621	2.4382992454708536	3.4584628144311114	5.896762059901965	False	1	False	1	False	1
639	45.62334217506631	33.289124668435015	44.69496021220159	31.03448275862069	47.48010610079576	36.206896551724135	True	False	3	15.068999999999999	False	-10.091057238889046	-130.5605543691978	0.0	0.0	0.0	0.0	0.0	0.0	5.874598034575621	2.4382992454708536	3.4584628144311114	5.896762059901965	False	1	False	1	False	1
640	46.02122015915119	33.289124668435015	45.755968169761275	31.29973474801061	47.48010610079576	36.206896551724135	True	False	3	15.108999999999998	False	-18.970407808486755	-115.78183511841803	1.0936619696598564	0.0	0.39787798408487873	27.341549241496992	0.0	9.94694960212218	5.2012391382301235	2.0069954841407904	3.262168136936031	5.269163621076821	False	1	False	1	False	1
641	46.02122015915119	33.289124668435015	45.755968169761275	31.29973474801061	47.48010610079576	36.206896551724135	True	False	3	15.139	False	-18.970407808486755	-115.78183511841803	0.0	0.0	0.0	0.0	0.0	0.0	5.2012391382301235	2.0069954841407904	3.262168136936031	5.269163621076821	False	1	False	1	False	1
642	46.15384615384615	33.289124668435015	46.55172413793103	30.76923076923077	47.745358090185675	36.206896551724135	True	False	3	15.169	False	-37.58308628086159	-99.27909224756817	0.9563796486641849	0.2652519893899168	0.13262599469496195	31.87932162213829	8.841732979663558	4.420866489831897	5.567133119844919	2.551111944518747	3.3235979008333296	5.8747098453520765	False	1	False	1	False	1
643	46.15384615384615	33.289124668435015	46.55172413793103	30.76923076923077	47.745358090185675	36.206896551724135	True	False	3	15.219000000000001	False	-37.58308628086159	-99.27909224756817	0.0	0.0	0.0	0.0	0.0	0.0	5.567133119844919	2.551111944518747	3.3235979008333296	5.8747098453520765	False	1	False	1	False	1
644	46.41909814323608	32.758620689655174	46.816976127320956	30.371352785145888	47.745358090185675	36.206896551724135	True	False	3	15.239	False	-30.499833233447358	-98.82893614017088	0.4781898243320974	0.0	0.5931214794429164	23.909491216605378	0.0	29.65607397214645	5.908930877969617	2.4201972932221056	3.6945326995183283	6.114729992740434	False	1	False	1	False	1
645	46.55172413793103	32.09549071618037	46.94960212201592	29.575596816976127	47.61273209549071	36.07427055702918	True	False	3	15.279	False	-23.904043793034056	-99.38700131596521	0.8067324310740345	0.18756148042083232	0.6762625349592558	20.168310776851293	4.689037010520908	16.906563373981754	6.532419287015786	2.551111944518748	4.117818221819637	6.668930166338384	False	1	False	1	False	1
646	46.55172413793103	32.09549071618037	46.94960212201592	29.575596816976127	47.61273209549071	36.07427055702918	True	False	3	15.309000000000001	False	-23.904043793034056	-99.38700131596521	0.0	0.0	0.0	0.0	0.0	0.0	6.532419287015786	2.551111944518748	4.117818221819637	6.668930166338384	False	1	False	1	False	1
647	46.684350132625994	31.69761273209549	46.816976127320956	29.310344827586206	47.3474801061008	35.54376657824934	True	False	3	15.338999999999999	False	-12.962237151671568	-105.19780072025317	0.2965607397214582	0.5931214794429133	0.4194002201814848	9.885357990716068	19.770715981432033	13.980007339383953	6.255955657862473	2.3909491216604697	3.9029015834382434	6.293850705098713	False	1	False	1	False	1
648	46.684350132625994	31.69761273209549	46.816976127320956	29.310344827586206	47.3474801061008	35.54376657824934	True	False	3	15.369	False	-12.962237151671568	-105.19780072025317	0.0	0.0	0.0	0.0	0.0	0.0	6.255955657862473	2.3909491216604697	3.9029015834382434	6.293850705098713	False	1	False	1	False	1
649	46.816976127320956	30.371352785145888	46.94960212201592	27.984084880636605	46.94960212201592	34.88063660477454	True	False	3	15.408999999999999	False	-4.864514437760582	-105.30924855225935	1.3328747508117889	0.7733357950723214	1.3328747508117889	33.32186877029543	19.33339487680845	33.32186877029543	6.896551724137932	2.3909491216604697	4.51123378029044	6.90218290195091	False	1	False	1	False	1
650	46.816976127320956	30.371352785145888	46.94960212201592	27.984084880636605	46.94960212201592	34.88063660477454	True	False	3	15.439	False	-4.864514437760582	-105.30924855225935	0.0	0.0	0.0	0.0	0.0	0.0	6.896551724137932	2.3909491216604697	4.51123378029044	6.90218290195091	False	1	False	1	False	1
651	47.08222811671087	29.97347480106101	46.94960212201592	27.320954907161802	46.15384615384615	33.55437665782493	True	False	3	15.469000000000001	False	17.396860306651728	-111.40536411637159	0.6631299734748026	1.5466715901446464	0.4781898243320905	22.10433244915925	51.55571967148626	15.93966081106908	6.284009411396357	2.655833474071725	3.699290631560037	6.355124105631762	False	1	False	1	False	1
652	47.08222811671087	29.97347480106101	46.94960212201592	27.320954907161802	46.15384615384615	33.55437665782493	True	False	3	15.518999999999998	False	17.396860306651728	-111.40536411637159	0.0	0.0	0.0	0.0	0.0	0.0	6.284009411396357	2.655833474071725	3.699290631560037	6.355124105631762	False	1	False	1	False	1
653	47.214854111405835	27.851458885941643	47.3474801061008	25.862068965517242	47.08222811671087	27.188328912466844	True	False	3	15.539000000000001	False	164.87599269168916	-104.85820658625457	1.5121689988052203	6.433386119700212	2.1261564379153075	75.60844994024919	321.6693059849603	106.30782189574876	1.3525250699185107	1.9938058857258476	0.6762625349592537	2.6700684206851015	False	1	False	1	False	1
654	47.48010610079576	26.52519893899204	47.3474801061008	24.40318302387268	46.02122015915119	31.43236074270557	True	False	3	15.579	False	20.133405750634108	-112.36692647391007	1.4588859416445636	4.374647878639426	1.3525250699185107	36.47214854111487	109.36619696598797	33.81312674796349	7.1532024191839785	2.126156437915304	5.11943211289623	7.245588550811534	False	1	False	1	False	1
655	47.48010610079576	26.52519893899204	47.3474801061008	24.40318302387268	46.02122015915119	31.43236074270557	True	False	3	15.608999999999998	False	20.133405750634108	-112.36692647391007	0.0	0.0	0.0	0.0	0.0	0.0	7.1532024191839785	2.126156437915304	5.11943211289623	7.245588550811534	False	1	False	1	False	1
656	47.61273209549071	25.3315649867374	47.745358090185675	23.342175066312997	46.94960212201592	30.23872679045093	True	False	3	15.639	False	3.8819768877261076	-105.07347689622432	1.133156995400202	1.5121689988052243	1.2009794612914317	37.77189984667197	50.405633293505566	40.03264870971287	6.94230892748138	1.9938058857258512	4.951765173101981	6.945571058827832	False	1	False	1	False	1
657	47.61273209549071	25.3315649867374	47.745358090185675	23.342175066312997	46.94960212201592	30.23872679045093	True	False	3	15.669	False	3.8819768877261076	-105.07347689622432	0.0	0.0	0.0	0.0	0.0	0.0	6.94230892748138	1.9938058857258512	4.951765173101981	6.945571058827832	False	1	False	1	False	1
658	47.61273209549071	27.320954907161802	47.61273209549071	22.015915119363395	46.55172413793103	28.381962864721487	True	False	3	15.709	False	44.9999999999999	-108.99121358775707	1.3328747508117889	1.8989152603814796	1.9893899204244008	33.32186877029543	47.472881509538006	49.73474801061108	6.453859448592278	5.305039787798407	1.500491843366681	6.8055316311650875	False	1	False	1	False	1
659	47.61273209549071	27.320954907161802	47.61273209549071	22.015915119363395	46.55172413793103	28.381962864721487	True	False	3	15.739	False	44.9999999999999	-108.99121358775707	0.0	0.0	0.0	0.0	0.0	0.0	6.453859448592278	5.305039787798407	1.500491843366681	6.8055316311650875	False	1	False	1	False	1
660	47.61273209549071	22.281167108753316	48.0106100795756	20.02652519893899	46.816976127320956	26.923076923076923	True	False	3	15.768999999999998	False	-0.2804012500398948	-99.15513987074384	2.0287876048777678	1.4828036986072894	5.0397877984084865	67.62625349593104	49.4267899535803	167.99292661362975	6.999084775574942	2.289479642126271	4.709623582112653	6.999103224238924	False	1	False	1	False	1
661	47.61273209549071	22.281167108753316	48.0106100795756	20.02652519893899	46.816976127320956	26.923076923076923	True	False	3	15.818999999999999	False	-0.2804012500398948	-99.15513987074384	0.0	0.0	0.0	0.0	0.0	0.0	6.999084775574942	2.289479642126271	4.709623582112653	6.999103224238924	False	1	False	1	False	1
662	48.54111405835544	21.087533156498672	48.40848806366048	18.03713527851459	47.745358090185675	25.19893899204244	True	False	3	15.838999999999999	False	13.443615565397572	-111.82443651639501	2.028787604877763	1.9581993448585413	1.512168998805227	101.43938024389031	97.90996724292916	75.60844994026296	7.1924386540881935	3.053279690509636	4.1877064731689515	7.2409861636785875	False	1	False	1	False	1
663	49.204244031830235	22.413793103448274	50.13262599469496	17.24137931034483	49.3368700265252	18.03713527851459	True	False	3	15.879000000000001	False	171.56019374588516	-99.27256309461755	1.8989152603814803	7.336507525697256	1.4828036986072848	47.4728815095338	183.412688142419	37.07009246517962	1.1253688825250117	5.255069696593884	4.378666848599249	9.633736545193132	False	1	False	1	False	1
664	49.204244031830235	22.413793103448274	50.13262599469496	17.24137931034483	49.3368700265252	18.03713527851459	True	False	3	15.908999999999999	False	171.56019374588516	-99.27256309461755	0.0	0.0	0.0	0.0	0.0	0.0	1.1253688825250117	5.255069696593884	4.378666848599249	9.633736545193132	False	1	False	1	False	1
665	50.13262599469496	18.16976127320955	50.92838196286472	16.047745358090186	47.87798408488064	21.618037135278513	True	False	3	15.939	False	12.622466439809376	-89.0111702211312	1.4345694729962812	3.8666789753616015	4.344387096593952	47.818982433207566	128.88929917871516	144.8129032197929	6.350832834913991	2.266313990800404	4.11995346605015	6.386267456850554	False	1	False	1	False	1
666	50.13262599469496	18.16976127320955	50.92838196286472	16.047745358090186	47.87798408488064	21.618037135278513	True	False	3	15.969000000000001	False	12.622466439809376	-89.0111702211312	0.0	0.0	0.0	0.0	0.0	0.0	6.350832834913991	2.266313990800404	4.11995346605015	6.386267456850554	False	1	False	1	False	1
667	51.06100795755968	17.374005305039788	51.9893899204244	15.517241379310345	48.0106100795756	21.352785145888593	True	False	3	16.009	False	10.91112838428341	-83.07553217885706	1.1862429588858296	0.2965607397214582	1.2227512542828747	29.656073972146373	7.414018493036613	30.568781357072517	7.062879021588508	2.0759251780502015	5.013543281547954	7.089468459598155	False	1	False	1	False	1
668	51.06100795755968	17.374005305039788	51.9893899204244	15.517241379310345	48.0106100795756	21.352785145888593	True	False	3	16.039	False	10.91112838428341	-83.07553217885706	0.0	0.0	0.0	0.0	0.0	0.0	7.062879021588508	2.0759251780502015	5.013543281547954	7.089468459598155	False	1	False	1	False	1
669	51.856763925729446	17.374005305039788	52.51989389920424	15.782493368700266	48.40848806366048	20.954907161803714	True	False	3	16.069	False	21.299210865299063	-87.01457845369434	0.5931214794429148	0.5626844412625019	0.7957559681697646	19.770715981432087	18.75614804208491	26.52519893899429	6.607383929486019	1.7241379310344802	4.971263876390271	6.695401807424751	False	1	False	1	False	1
670	51.856763925729446	17.374005305039788	52.51989389920424	15.782493368700266	48.40848806366048	20.954907161803714	True	False	3	16.119	False	21.299210865299063	-87.01457845369434	0.0	0.0	0.0	0.0	0.0	0.0	6.607383929486019	1.7241379310344802	4.971263876390271	6.695401807424751	False	1	False	1	False	1
671	52.12201591511936	17.374005305039788	53.183023872679044	16.445623342175065	48.40848806366048	20.689655172413794	True	False	3	16.139	False	-0.5743745381881794	-60.78582857183226	0.9378074021041741	0.26525198938992034	0.2652519893899168	46.890370105209705	13.2625994694963	13.262599469496122	6.388113834903075	1.4098336621663998	4.978335379077841	6.3881690412442405	False	1	False	1	False	1
672	51.856763925729446	17.77188328912467	53.84615384615385	16.710875331564985	48.275862068965516	20.55702917771883	True	False	3	16.179	False	-9.802496715245093	-47.670029045018865	0.7142128391425085	0.18756148042083734	0.47818982433209345	17.855320978563093	4.689037010521034	11.954745608302591	6.769124750755887	2.254641909814323	4.53650699641567	6.791148906229993	False	1	False	1	False	1
673	51.856763925729446	17.77188328912467	53.84615384615385	16.710875331564985	48.275862068965516	20.55702917771883	True	False	3	16.209	False	-9.802496715245093	-47.670029045018865	0.0	0.0	0.0	0.0	0.0	0.0	6.769124750755887	2.254641909814323	4.53650699641567	6.791148906229993	False	1	False	1	False	1
674	51.45888594164456	18.30238726790451	53.58090185676392	16.843501326259947	47.87798408488064	20.689655172413794	True	False	3	16.239	False	0.8184554616886281	-54.08766021237149	0.2965607397214614	0.41940022018148143	0.6631299734748041	9.885357990715006	13.980007339382185	22.104332449159298	6.8786750556445275	2.575131013123024	4.303708418988844	6.878839432111867	False	1	False	1	False	1
675	51.45888594164456	18.30238726790451	53.58090185676392	16.843501326259947	47.87798408488064	20.689655172413794	True	False	3	16.269	False	0.8184554616886281	-54.08766021237149	0.0	0.0	0.0	0.0	0.0	0.0	6.8786750556445275	2.575131013123024	4.303708418988844	6.878839432111867	False	1	False	1	False	1
676	51.59151193633952	18.43501326259947	53.183023872679044	17.24137931034483	47.745358090185675	20.822281167108752	True	False	3	16.309	False	5.04245106917087	-56.405324977333095	0.5626844412625045	0.18756148042083484	0.18756148042083484	14.067111031561662	4.689037010520554	4.689037010520554	6.510842285747254	1.9893899204244017	4.526803227022815	6.516193147447217	False	1	False	1	False	1
677	51.59151193633952	18.43501326259947	53.183023872679044	17.24137931034483	47.745358090185675	20.822281167108752	True	False	3	16.339	False	5.04245106917087	-56.405324977333095	0.0	0.0	0.0	0.0	0.0	0.0	6.510842285747254	1.9893899204244017	4.526803227022815	6.516193147447217	False	1	False	1	False	1
678	51.724137931034484	18.96551724137931	53.05039787798408	18.83289124668435	47.87798408488064	20.55702917771883	True	False	3	16.369	False	-16.768841259603512	-25.113121393646633	1.5970284587257684	0.2965607397214582	0.5468309848299288	53.23428195752359	9.885357990714898	18.227699494330267	5.452202862359271	1.332874750811785	4.162428335935071	5.495303086746857	False	1	False	1	False	1
679	51.724137931034484	18.96551724137931	53.05039787798408	18.83289124668435	47.87798408488064	20.55702917771883	True	False	3	16.419	False	-16.768841259603512	-25.113121393646633	0.0	0.0	0.0	0.0	0.0	0.0	5.452202862359271	1.332874750811785	4.162428335935071	5.495303086746857	False	1	False	1	False	1
680	52.12201591511936	19.23076923076923	53.58090185676392	19.49602122015915	47.87798408488064	20.55702917771883	True	False	3	16.448999999999998	False	-27.65887110502736	-9.058978412862258	0.8492207211449385	0.0	0.47818982433209245	28.30735737150023	0.0	15.939660811071032	5.800776585843243	1.4828036986072854	4.4464335846791	5.929237283286385	False	1	False	1	False	1
681	52.12201591511936	19.49602122015915	53.97877984084881	19.628647214854112	48.0106100795756	20.689655172413794	True	False	3	16.479	False	-20.274823037001884	-15.278794232109457	0.41940022018148815	0.18756148042083734	0.26525198938992034	13.980007339382409	6.252049347361008	8.841732979663677	6.061747948024636	1.8614945421244327	4.2811703956416345	6.142664937766067	False	1	False	1	False	1
682	52.12201591511936	19.49602122015915	53.97877984084881	19.628647214854112	48.0106100795756	20.689655172413794	True	False	3	16.509	False	-20.274823037001884	-15.278794232109457	0.0	0.0	0.0	0.0	0.0	0.0	6.061747948024636	1.8614945421244327	4.2811703956416345	6.142664937766067	False	1	False	1	False	1
683	52.254641909814325	19.628647214854112	54.244031830238725	19.893899204244033	48.0106100795756	20.689655172413794	True	False	3	16.539	False	-21.630886836517963	-11.755769297046092	0.3751229608416672	0.0	0.18756148042083734	12.504098694721765	0.0	6.252049347361008	6.284009411396354	2.0069954841407873	4.374647878639426	6.381643362780213	False	1	False	1	False	1
684	52.254641909814325	19.628647214854112	54.244031830238725	19.893899204244033	48.0106100795756	20.689655172413794	True	False	3	16.569	False	-21.630886836517963	-11.755769297046092	0.0	0.0	0.0	0.0	0.0	0.0	6.284009411396354	2.0069954841407873	4.374647878639426	6.381643362780213	False	1	False	1	False	1
685	52.51989389920424	19.628647214854112	54.50928381962865	19.893899204244033	48.143236074270554	20.55702917771883	True	False	3	16.608999999999998	False	-19.570775812794757	-11.763352852469113	0.2652519893899239	0.18756148042083232	0.2652519893899168	6.6312997347482385	4.689037010520908	6.631299734748061	6.400492579317593	2.0069954841407944	4.474039202502122	6.481034686642916	False	1	False	1	False	1
686	52.51989389920424	19.628647214854112	54.50928381962865	19.893899204244033	48.143236074270554	20.55702917771883	True	False	3	16.639	False	-19.570775812794757	-11.763352852469113	0.0	0.0	0.0	0.0	0.0	0.0	6.400492579317593	2.0069954841407944	4.474039202502122	6.481034686642916	False	1	False	1	False	1
687	53.183023872679044	19.76127320954907	54.90716180371353	20.02652519893899	48.275862068965516	20.29177718832891	True	False	3	16.669	False	-14.916337357584808	-10.612417295869513	0.41940022018148027	0.2965607397214582	0.6762625349592565	13.980007339382146	9.885357990714898	22.542084498641028	6.636602654215812	1.7444226045047633	4.935754394145463	6.680176998650227	False	1	False	1	False	1
688	53.183023872679044	19.76127320954907	54.90716180371353	20.02652519893899	48.275862068965516	20.29177718832891	True	False	3	16.719	False	-14.916337357584808	-10.612417295869513	0.0	0.0	0.0	0.0	0.0	0.0	6.636602654215812	1.7444226045047633	4.935754394145463	6.680176998650227	False	1	False	1	False	1
689	54.11140583554376	19.628647214854112	55.43766578249337	19.76127320954907	48.673740053050395	19.628647214854112	True	False	3	16.749	False	-5.710593137499582	-13.68479902857747	0.5931214794429148	0.7733357950723183	0.9378074021041721	19.770715981432087	25.77785983574602	31.260246736808256	6.765225859340507	1.3328747508117922	5.437665782493369	6.7705405333051605	False	1	False	1	False	1
690	55.03978779840849	19.363395225464192	56.63129973474801	19.363395225464192	49.734748010610076	19.76127320954907	True	False	3	16.779	False	-4.289153328818997	-19.462160490183425	1.258200660544449	1.0692649533552447	0.9655318155544502	41.940022018146706	35.64216511184014	32.18439385181379	6.908019439313224	1.591511936339522	5.319939289159575	6.911451225499097	False	1	False	1	False	1
691	55.03978779840849	19.363395225464192	56.63129973474801	19.363395225464192	49.734748010610076	19.76127320954907	True	False	3	16.809	False	-4.289153328818997	-19.462160490183425	0.0	0.0	0.0	0.0	0.0	0.0	6.908019439313224	1.591511936339522	5.319939289159575	6.911451225499097	False	1	False	1	False	1
692	56.10079575596817	19.09814323607427	57.69230769230769	19.09814323607427	51.06100795755968	19.23076923076923	True	False	3	16.839	False	-1.507435758774949	-19.514458150911086	1.0936619696598564	1.428425678285017	1.0936619696598564	36.45539898866482	47.61418927617107	36.45539898866482	6.632625862095486	1.591511936339522	5.04153257526478	6.633044511604302	False	1	False	1	False	1
693	56.10079575596817	19.09814323607427	57.69230769230769	19.09814323607427	51.06100795755968	19.23076923076923	True	False	3	16.869	False	-1.507435758774949	-19.514458150911086	0.0	0.0	0.0	0.0	0.0	0.0	6.632625862095486	1.591511936339522	5.04153257526478	6.633044511604302	False	1	False	1	False	1
694	56.89655172413793	18.96551724137931	58.48806366047745	19.363395225464192	51.724137931034484	18.56763925729443	True	False	3	16.909	False	-9.637538112931034	-5.479585614360984	0.8388004403629618	0.9378074021041741	0.806732431074031	20.97001100907449	23.445185052604852	20.168310776851207	6.8105740458714905	1.6404929544897853	5.187694221646667	6.828187176136452	False	1	False	1	False	1
695	56.89655172413793	18.96551724137931	58.48806366047745	19.363395225464192	51.724137931034484	18.56763925729443	True	False	3	16.939	False	-9.637538112931034	-5.479585614360984	0.0	0.0	0.0	0.0	0.0	0.0	6.8105740458714905	1.6404929544897853	5.187694221646667	6.828187176136452	False	1	False	1	False	1
696	57.294429708222815	19.09814323607427	59.283819628647215	19.49602122015915	52.254641909814325	18.70026525198939	True	False	3	16.969	False	-6.795944016018904	-8.218128545852442	0.8067324310740374	0.5468309848299279	0.41940022018148815	26.891081035800227	18.22769949433024	13.980007339382409	7.074077110395005	2.028787604877763	5.0554691120811475	7.08425671695891	False	1	False	1	False	1
697	57.294429708222815	19.09814323607427	59.283819628647215	19.49602122015915	52.254641909814325	18.70026525198939	True	False	3	17.009	False	-6.795944016018904	-8.218128545852442	0.0	0.0	0.0	0.0	0.0	0.0	7.074077110395005	2.028787604877763	5.0554691120811475	7.08425671695891	False	1	False	1	False	1
698	57.824933687002655	19.09814323607427	59.94694960212202	19.76127320954907	52.91777188328913	18.96551724137931	True	False	3	17.039	False	-15.80586693728328	-2.1715730184112676	0.7142128391425085	0.7142128391425085	0.5305039787798407	23.807094638082717	23.807094638082717	17.683465959327354	7.074077110395005	2.223216792339549	4.908953719713992	7.132170512053541	False	1	False	1	False	1
699	57.824933687002655	19.09814323607427	59.94694960212202	19.76127320954907	52.91777188328913	18.96551724137931	True	False	3	17.079	False	-15.80586693728328	-2.1715730184112676	0.0	0.0	0.0	0.0	0.0	0.0	7.074077110395005	2.223216792339549	4.908953719713992	7.132170512053541	False	1	False	1	False	1
700	58.222811671087534	19.363395225464192	60.07957559681697	19.628647214854112	53.183023872679044	19.49602122015915	True	False	3	17.108999999999998	False	-9.637538112930958	-11.41022009639463	0.18756148042082982	0.5931214794429133	0.47818982433209245	6.252049347361497	19.770715981432033	15.939660811071032	6.89782685620469	1.8756148042083447	5.04153257526478	6.917147379473125	False	1	False	1	False	1
701	58.222811671087534	19.363395225464192	59.681697612732094	19.23076923076923	53.315649867374006	19.76127320954907	True	False	3	17.139	False	0.5589654808322567	-24.755769678698282	0.5626844412625045	0.2965607397214582	0.0	18.756148042082774	9.885357990714898	0.0	6.388113834903073	1.464901991669396	4.923265568506786	6.388167560176182	False	1	False	1	False	1
702	58.222811671087534	19.363395225464192	59.681697612732094	19.23076923076923	53.315649867374006	19.76127320954907	True	False	3	17.169	False	0.5589654808322567	-24.755769678698282	0.0	0.0	0.0	0.0	0.0	0.0	6.388113834903073	1.464901991669396	4.923265568506786	6.388167560176182	False	1	False	1	False	1
703	57.95755968169761	18.70026525198939	60.212201591511935	18.43501326259947	53.315649867374006	19.628647214854112	True	False	3	17.209	False	-4.600095666263295	-26.351795874640107	0.9563796486641878	0.1326259946949584	0.7142128391425099	23.909491216605204	3.3156498673740304	17.855320978563128	6.999084775574938	2.2701913486238325	4.733837744714784	7.004029093338617	False	1	False	1	False	1
704	57.95755968169761	18.70026525198939	60.212201591511935	18.43501326259947	53.315649867374006	19.628647214854112	True	False	3	17.239	False	-4.600095666263295	-26.351795874640107	0.0	0.0	0.0	0.0	0.0	0.0	6.999084775574938	2.2701913486238325	4.733837744714784	7.004029093338617	False	1	False	1	False	1
705	57.824933687002655	18.43501326259947	60.07957559681697	17.90450928381963	53.315649867374006	19.628647214854112	True	False	3	17.269	False	-1.5859600551684336	-32.92201621653462	0.5468309848299288	0.0	0.296560739721455	18.227699494332427	0.0	9.885357990715963	6.980210804743109	2.3162134212961454	4.664590290469227	6.980803711765372	False	1	False	1	False	1
706	57.824933687002655	18.43501326259947	60.07957559681697	17.90450928381963	53.315649867374006	19.628647214854112	True	False	3	17.309	False	-1.5859600551684336	-32.92201621653462	0.0	0.0	0.0	0.0	0.0	0.0	6.980210804743109	2.3162134212961454	4.664590290469227	6.980803711765372	False	1	False	1	False	1
707	57.95755968169761	18.16976127320955	60.3448275862069	17.639257294429708	53.44827586206897	19.628647214854112	True	False	3	17.339	False	-5.3991120528557754	-32.2397729596337	0.3751229608416721	0.13262599469496195	0.296560739721455	12.50409869472341	4.420866489832421	9.885357990715963	7.177750200389817	2.445502508565755	4.739408059736239	7.184910568301994	False	1	False	1	False	1
708	57.95755968169761	18.16976127320955	60.3448275862069	17.639257294429708	53.44827586206897	19.628647214854112	True	False	3	17.379	False	-5.3991120528557754	-32.2397729596337	0.0	0.0	0.0	0.0	0.0	0.0	7.177750200389817	2.445502508565755	4.739408059736239	7.184910568301994	False	1	False	1	False	1
709	58.222811671087534	18.03713527851459	60.212201591511935	16.97612732095491	53.84615384615385	19.76127320954907	True	False	3	17.409	False	6.571052611805097	-47.833791269325786	0.6762625349592537	0.41940022018148027	0.2965607397214598	22.542084498643604	13.980007339383802	9.885357990716123	6.948640263888451	2.2546419098143216	4.704017997604296	6.9586599074186175	False	1	False	1	False	1
710	58.355437665782496	17.639257294429708	60.610079575596814	16.445623342175065	54.244031830238725	19.628647214854112	True	False	3	17.448999999999998	False	2.0762790567584406	-47.71364222646764	0.6631299734748026	0.41940022018148027	0.4194002201814848	16.578249336870417	10.48500550453723	10.485005504537344	7.11745775331498	2.551111944518741	4.567420519289809	7.11853246380855	False	1	False	1	False	1
711	58.355437665782496	17.639257294429708	60.610079575596814	16.445623342175065	54.244031830238725	19.628647214854112	True	False	3	17.469	False	2.0762790567584406	-47.71364222646764	0.0	0.0	0.0	0.0	0.0	0.0	7.11745775331498	2.551111944518741	4.567420519289809	7.11853246380855	False	1	False	1	False	1
712	58.62068965517241	17.77188328912467	60.742705570291776	16.578249336870027	54.641909814323604	19.893899204244033	True	False	3	17.509	False	1.2852666069383594	-49.16718850053719	0.18756148042083734	0.47818982433209245	0.296560739721455	4.689037010521034	11.954745608302566	7.414018493036534	6.943575656609245	2.4346896221068723	4.509283819628648	6.943973441735521	False	1	False	1	False	1
713	58.62068965517241	17.77188328912467	60.742705570291776	16.578249336870027	54.641909814323604	19.893899204244033	True	False	3	17.539	False	1.2852666069383594	-49.16718850053719	0.0	0.0	0.0	0.0	0.0	0.0	6.943575656609245	2.4346896221068723	4.509283819628648	6.943973441735521	False	1	False	1	False	1
714	58.753315649867375	18.03713527851459	61.0079575596817	16.97612732095491	54.641909814323604	20.02652519893899	True	False	3	17.569	False	-0.6198683287141677	-44.9858239468927	0.4781898243320974	0.1326259946949584	0.2965607397214582	15.939660811071196	4.420866489832302	9.885357990716068	7.0591423778096924	2.491816210617499	4.567420519289807	7.059236729907306	False	1	False	1	False	1
715	58.753315649867375	18.03713527851459	61.0079575596817	16.97612732095491	54.641909814323604	20.02652519893899	True	False	3	17.608999999999998	False	-0.6198683287141677	-44.9858239468927	0.0	0.0	0.0	0.0	0.0	0.0	7.0591423778096924	2.491816210617499	4.567420519289807	7.059236729907306	False	1	False	1	False	1
716	58.48806366047745	18.16976127320955	61.0079575596817	17.24137931034483	54.641909814323604	19.893899204244033	True	False	3	17.639	False	-3.9206825292536727	-39.987852373913704	0.26525198938992034	0.1326259946949584	0.2965607397214598	8.841732979663677	4.420866489831779	9.885357990714953	6.896551724137935	2.685471715028729	4.214920048294617	6.900391763323347	False	1	False	1	False	1
717	58.48806366047745	18.16976127320955	61.0079575596817	17.24137931034483	54.641909814323604	19.893899204244033	True	False	3	17.689	False	-3.9206825292536727	-39.987852373913704	0.0	0.0	0.0	0.0	0.0	0.0	6.896551724137935	2.685471715028729	4.214920048294617	6.900391763323347	False	1	False	1	False	1
718	58.09018567639257	18.16976127320955	60.47745358090186	17.639257294429708	54.50928381962865	19.76127320954907	True	False	3	17.709	False	-11.433681265426705	-32.243661125962056	0.6631299734747997	0.18756148042083232	0.39787798408487873	33.15649867374069	9.378074021041815	19.89389920424436	6.334193069633715	2.445502508565755	3.9186436877172803	6.364146196283036	False	1	False	1	False	1
719	57.824933687002655	18.30238726790451	60.212201591511935	17.639257294429708	54.50928381962865	19.76127320954907	True	False	3	17.749	False	-8.225383496112421	-35.23118955330475	0.2652519893899239	0.0	0.296560739721455	6.6312997347482385	0.0	7.414018493036534	6.084917637641621	2.477658049372596	3.62241386836808	6.100071917740676	False	1	False	1	False	1
720	57.824933687002655	18.30238726790451	60.212201591511935	17.639257294429708	54.50928381962865	19.76127320954907	True	False	3	17.769	False	-8.225383496112421	-35.23118955330475	0.0	0.0	0.0	0.0	0.0	0.0	6.084917637641621	2.477658049372596	3.62241386836808	6.100071917740676	False	1	False	1	False	1
721	57.42705570291777	18.43501326259947	59.814323607427056	17.50663129973475	54.37665782493369	19.76127320954907	True	False	3	17.809	False	-2.2480601688189323	-40.95677554016128	0.41940022018148027	0.13262599469496195	0.419400220181487	10.485005504536298	3.315649867373825	10.485005504536467	5.886562605085449	2.561433410587265	3.32624302492956	5.887676435516825	False	1	False	1	False	1
722	57.42705570291777	18.43501326259947	59.814323607427056	17.50663129973475	54.37665782493369	19.76127320954907	True	False	3	17.839	False	-2.2480601688189323	-40.95677554016128	0.0	0.0	0.0	0.0	0.0	0.0	5.886562605085449	2.561433410587265	3.32624302492956	5.887676435516825	False	1	False	1	False	1
723	57.294429708222815	18.43501326259947	59.681697612732094	17.50663129973475	54.37665782493369	19.893899204244033	True	False	3	17.879	False	-5.314545669944769	-40.9528929392419	0.13262599469496195	0.13262599469496195	0.13262599469495484	3.315649867373825	3.315649867373825	3.315649867373647	5.817430291634298	2.561433410587259	3.262168136936036	5.823601547523294	False	1	False	1	False	1
724	57.294429708222815	18.43501326259947	59.681697612732094	17.50663129973475	54.37665782493369	19.893899204244033	True	False	3	17.909	False	-5.314545669944769	-40.9528929392419	0.0	0.0	0.0	0.0	0.0	0.0	5.817430291634298	2.561433410587259	3.262168136936036	5.823601547523294	False	1	False	1	False	1
725	57.16180371352785	18.43501326259947	59.283819628647215	17.108753315649867	54.37665782493369	19.893899204244033	True	False	3	17.939	False	4.359407844344807	-51.72862958807269	0.5626844412625045	0.0	0.13262599469496195	18.756148042082774	0.0	4.420866489831897	5.642452887581604	2.502382263144987	3.1441033398222027	5.646485602967189	False	1	False	1	False	1
726	57.16180371352785	18.43501326259947	59.283819628647215	17.108753315649867	54.37665782493369	19.893899204244033	True	False	3	17.989	False	4.359407844344807	-51.72862958807269	0.0	0.0	0.0	0.0	0.0	0.0	5.642452887581604	2.502382263144987	3.1441033398222027	5.646485602967189	False	1	False	1	False	1
727	57.16180371352785	18.16976127320955	59.15119363395225	16.180371352785144	54.37665782493369	20.02652519893899	True	False	3	18.009	False	11.309932474020297	-64.79512895578763	0.9378074021041761	0.1326259946949584	0.26525198938992034	46.890370105209804	6.631299734748061	13.2625994694963	6.130994340226111	2.8134222063125223	3.347328770324659	6.160750976637181	False	1	False	1	False	1
728	57.824933687002655	17.77188328912467	59.54907161803713	15.384615384615385	54.50928381962865	19.893899204244033	True	False	3	18.049	False	21.54310397452899	-74.03407984738129	0.8896822191643698	0.18756148042083484	0.7733357950723214	22.24205547910972	4.689037010520971	19.33339487680845	6.7626253495925495	2.94477497495683	3.936557580810565	6.881332555767395	False	1	False	1	False	1
729	57.824933687002655	17.77188328912467	59.54907161803713	15.384615384615385	54.50928381962865	19.893899204244033	True	False	3	18.069	False	21.54310397452899	-74.03407984738129	0.0	0.0	0.0	0.0	0.0	0.0	6.7626253495925495	2.94477497495683	3.936557580810565	6.881332555767395	False	1	False	1	False	1
730	58.355437665782496	16.97612732095491	60.07957559681697	14.721485411140584	54.50928381962865	19.76127320954907	True	False	3	18.108999999999998	False	16.684920289413906	-72.5361149375795	0.8492207211449398	0.13262599469496195	0.9563796486641878	21.230518028623948	3.3156498673741193	23.909491216605204	7.511831436873361	2.8383202332934583	4.748677397869536	7.586997631162994	False	1	False	1	False	1
731	58.355437665782496	16.97612732095491	60.07957559681697	14.721485411140584	54.50928381962865	19.76127320954907	True	False	3	18.139	False	16.684920289413906	-72.5361149375795	0.0	0.0	0.0	0.0	0.0	0.0	7.511831436873361	2.8383202332934583	4.748677397869536	7.586997631162994	False	1	False	1	False	1
732	58.88594164456234	16.312997347480106	60.47745358090186	13.925729442970821	54.90716180371353	19.76127320954907	True	False	3	18.179	False	15.395549253995119	-76.32807438141583	0.8896822191643762	0.39787798408487873	0.8492207211449412	22.24205547910988	9.94694960212218	21.230518028623983	8.067324310740347	2.869138945992565	5.265101655511727	8.134240601504292	False	1	False	1	False	1
733	58.88594164456234	16.312997347480106	60.47745358090186	13.925729442970821	54.90716180371353	19.76127320954907	True	False	3	18.209	False	15.395549253995119	-76.32807438141583	0.0	0.0	0.0	0.0	0.0	0.0	8.067324310740347	2.869138945992565	5.265101655511727	8.134240601504292	False	1	False	1	False	1
734	59.283819628647215	15.384615384615385	60.87533156498674	13.26259946949602	55.43766578249337	19.363395225464192	True	False	3	18.239	False	7.159080423076812	-73.21413005863235	0.7733357950723199	0.6631299734747997	1.0100494835363263	25.77785983574302	22.104332449159152	33.668316117876266	8.17238753475008	2.6525198938992047	5.533858367380654	8.18637826127986	False	1	False	1	False	1
735	59.283819628647215	15.384615384615385	60.87533156498674	13.26259946949602	55.43766578249337	19.363395225464192	True	False	3	18.289	False	7.159080423076812	-73.21413005863235	0.0	0.0	0.0	0.0	0.0	0.0	8.17238753475008	2.6525198938992047	5.533858367380654	8.18637826127986	False	1	False	1	False	1
736	59.814323607427056	15.517241379310345	61.273209549071616	13.12997347480106	56.36604774535809	19.49602122015915	True	False	3	18.309	False	9.484817605186693	-78.6771383767439	0.4194002201814809	0.9378074021041721	0.5468309848299282	20.97001100907449	46.890370105209605	27.341549241496992	8.037835583290057	2.7977484230409795	5.265101655511726	8.062850078552707	False	1	False	1	False	1
737	60.3448275862069	15.517241379310345	61.671087533156495	13.26259946949602	56.63129973474801	19.628647214854112	True	False	3	18.349	False	11.62361725437246	-79.642222005352	0.4194002201814809	0.2965607397214614	0.5305039787798407	10.485005504537245	7.414018493036693	13.2625994694963	8.119484278521997	2.6157934911559697	5.540211823396663	8.156005314552633	False	1	False	1	False	1
738	60.3448275862069	15.517241379310345	61.671087533156495	13.26259946949602	56.63129973474801	19.628647214854112	True	False	3	18.379	False	11.62361725437246	-79.642222005352	0.0	0.0	0.0	0.0	0.0	0.0	8.119484278521997	2.6157934911559697	5.540211823396663	8.156005314552633	False	1	False	1	False	1
739	60.610079575596814	15.251989389920425	62.20159151193634	12.86472148541114	56.89655172413793	19.363395225464192	True	False	3	18.409	False	8.399094647852365	-76.46602829887514	0.6631299734748065	0.3751229608416672	0.3751229608416672	22.104332449161998	12.504098694723247	12.504098694723247	8.389052838657017	2.8691389459925687	5.540211823396663	8.409350769389231	False	1	False	1	False	1
740	60.610079575596814	15.251989389920425	62.20159151193634	12.86472148541114	56.89655172413793	19.363395225464192	True	False	3	18.439	False	8.399094647852365	-76.46602829887514	0.0	0.0	0.0	0.0	0.0	0.0	8.389052838657017	2.8691389459925687	5.540211823396663	8.409350769389231	False	1	False	1	False	1
741	61.0079575596817	14.854111405835544	62.59946949602122	12.3342175066313	57.42705570291777	18.83289124668435	True	False	3	18.479	False	9.711568181239072	-77.93567255446433	0.6631299734747997	0.7502459216833393	0.5626844412625083	16.578249336870346	18.756148042083883	14.067111031563007	8.30581873307755	2.980398548308254	5.352900814485564	8.333299362793818	False	1	False	1	False	1
742	61.0079575596817	14.854111405835544	62.59946949602122	12.3342175066313	57.42705570291777	18.83289124668435	True	False	3	18.509	False	9.711568181239072	-77.93567255446433	0.0	0.0	0.0	0.0	0.0	0.0	8.30581873307755	2.980398548308254	5.352900814485564	8.333299362793818	False	1	False	1	False	1
743	61.140583554376654	14.588859416445624	62.86472148541114	12.3342175066313	57.55968169761273	18.16976127320955	True	False	3	18.539	False	7.594643368591427	-72.81393104602364	0.2652519893899168	0.6762625349592571	0.296560739721455	8.841732979663558	22.54208449864105	9.885357990714793	7.8865086192671106	2.8383202332934627	5.064159971362539	7.902480204656001	False	1	False	1	False	1
744	61.140583554376654	14.588859416445624	62.86472148541114	12.3342175066313	57.55968169761273	18.16976127320955	True	False	3	18.589	False	7.594643368591427	-72.81393104602364	0.0	0.0	0.0	0.0	0.0	0.0	7.8865086192671106	2.8383202332934627	5.064159971362539	7.902480204656001	False	1	False	1	False	1
745	60.742705570291776	14.721485411140584	62.46684350132626	12.73209549071618	57.16180371352785	18.03713527851459	True	False	3	18.608999999999998	False	6.288214941740667	-69.26048506497169	0.5626844412625032	0.41940022018148027	0.4194002201814809	28.13422206312576	20.97001100907446	20.97001100907449	7.502459216833396	2.632550827755865	4.880204109542199	7.512754937298064	False	1	False	1	False	1
746	60.212201591511935	14.986737400530505	61.80371352785146	13.26259946949602	56.763925729442974	18.16976127320955	True	False	3	18.649	False	4.581220085277042	-67.40233873531021	0.8492207211449412	0.41940022018148027	0.5931214794429148	21.230518028622097	10.485005504536298	14.82803698607187	7.034180692931624	2.3463933704183204	4.6927867408366355	7.0391801112549555	False	1	False	1	False	1
747	60.212201591511935	14.986737400530505	61.80371352785146	13.26259946949602	56.763925729442974	18.16976127320955	True	False	3	18.679	False	4.581220085277042	-67.40233873531021	0.0	0.0	0.0	0.0	0.0	0.0	7.034180692931624	2.3463933704183204	4.6927867408366355	7.0391801112549555	False	1	False	1	False	1
748	59.814323607427056	15.384615384615385	61.0079575596817	13.660477453580901	56.63129973474801	18.56763925729443	True	False	3	18.709	False	10.304846468766023	-75.36038843635215	0.8896822191643691	0.4194002201814848	0.5626844412625032	29.65607397214451	13.980007339382297	18.756148042082728	6.575360878642198	2.0970011009074154	4.501475530100037	6.598476631007452	False	1	False	1	False	1
749	59.814323607427056	15.384615384615385	61.0079575596817	13.660477453580901	56.63129973474801	18.56763925729443	True	False	3	18.739	False	10.304846468766023	-75.36038843635215	0.0	0.0	0.0	0.0	0.0	0.0	6.575360878642198	2.0970011009074154	4.501475530100037	6.598476631007452	False	1	False	1	False	1
750	59.54907161803713	16.047745358090186	60.3448275862069	14.190981432360743	56.233421750663126	18.83289124668435	True	False	3	18.779	False	26.77115021446201	-86.79399198389709	0.8492207211449424	0.47818982433209833	0.7142128391425083	21.23051802862401	11.954745608302714	17.85532097856309	6.20088579711457	2.0200989670726552	4.330193028465388	6.3502919955380435	False	1	False	1	False	1
751	59.54907161803713	16.047745358090186	60.3448275862069	14.190981432360743	56.233421750663126	18.83289124668435	True	False	3	18.809	False	26.77115021446201	-86.79399198389709	0.0	0.0	0.0	0.0	0.0	0.0	6.20088579711457	2.0200989670726552	4.330193028465388	6.3502919955380435	False	1	False	1	False	1
752	58.88594164456234	16.180371352785144	59.681697612732094	14.190981432360743	56.10079575596817	19.23076923076923	True	False	3	18.839	False	20.596028311148444	-88.17152291098121	0.6631299734748026	0.41940022018147916	0.6762625349592495	22.104332449161866	13.980007339383764	22.542084498643465	6.182420170189209	2.142638517427518	4.130613130609401	6.2732516480369185	False	1	False	1	False	1
753	58.88594164456234	16.180371352785144	59.681697612732094	14.190981432360743	56.10079575596817	19.23076923076923	True	False	3	18.879	False	20.596028311148444	-88.17152291098121	0.0	0.0	0.0	0.0	0.0	0.0	6.182420170189209	2.142638517427518	4.130613130609401	6.2732516480369185	False	1	False	1	False	1
754	58.62068965517241	16.312997347480106	58.88594164456234	14.456233421750664	55.96816976127321	19.49602122015915	True	False	3	18.909	False	31.675468738109117	-101.79771034458977	0.8388004403629618	0.2965607397214582	0.2965607397214614	27.960014678767642	9.885357990716068	9.885357990716177	5.8234743766843895	1.875614804208349	4.1433685283324415	6.01898333254079	False	1	False	1	False	1
755	58.62068965517241	16.312997347480106	58.88594164456234	14.456233421750664	55.96816976127321	19.49602122015915	True	False	3	18.948999999999998	False	31.675468738109117	-101.79771034458977	0.0	0.0	0.0	0.0	0.0	0.0	5.8234743766843895	1.875614804208349	4.1433685283324415	6.01898333254079	False	1	False	1	False	1
756	58.222811671087534	15.649867374005305	58.62068965517241	13.793103448275861	56.10079575596817	19.628647214854112	True	False	3	18.979	False	15.977729858840894	-97.87917310704127	0.7142128391425099	0.18756148042083734	0.7733357950723199	23.80709463808276	6.252049347361008	25.77785983574302	6.356369743406769	1.89891526038148	4.5092838196286475	6.408199080010128	False	1	False	1	False	1
757	58.222811671087534	15.517241379310345	58.222811671087534	13.793103448275861	56.233421750663126	19.893899204244033	True	False	3	19.009	False	24.443954780416586	-109.96217746684606	0.39787798408487873	0.296560739721455	0.13262599469496017	13.262599469495456	9.885357990714793	4.420866489831838	6.416960426208462	1.724137931034484	4.807577973578745	6.531715904613229	False	1	False	1	False	1
758	58.222811671087534	15.517241379310345	58.222811671087534	13.793103448275861	56.233421750663126	19.893899204244033	True	False	3	19.039	False	24.443954780416586	-109.96217746684606	0.0	0.0	0.0	0.0	0.0	0.0	6.416960426208462	1.724137931034484	4.807577973578745	6.531715904613229	False	1	False	1	False	1
759	58.222811671087534	16.445623342175065	57.95755968169761	14.456233421750664	56.36604774535809	19.893899204244033	True	False	3	19.079	False	35.89539913459795	-117.49509476158678	0.7142128391425099	0.13262599469496195	0.9283819628647194	17.855320978563128	3.3156498673741193	23.20954907161848	5.665784977001015	2.0069954841407878	3.916398689717086	5.923394173857874	False	1	False	1	False	1
760	58.222811671087534	16.445623342175065	57.95755968169761	14.456233421750664	56.36604774535809	19.893899204244033	True	False	3	19.108999999999998	False	35.89539913459795	-117.49509476158678	0.0	0.0	0.0	0.0	0.0	0.0	5.665784977001015	2.0069954841407878	3.916398689717086	5.923394173857874	False	1	False	1	False	1
761	58.09018567639257	16.710875331564985	57.294429708222815	14.721485411140584	56.49867374005305	20.02652519893899	True	False	3	19.139	False	47.442415310657026	-131.66080921022714	0.714212839142502	0.18756148042083484	0.2965607397214582	23.807094638082496	6.252049347360924	9.885357990714898	5.364389500306811	2.142638517427518	3.6778314652153976	5.820469982642916	False	1	False	1	False	1
762	58.09018567639257	16.710875331564985	57.294429708222815	14.721485411140584	56.49867374005305	20.02652519893899	True	False	3	19.179	False	47.442415310657026	-131.66080921022714	0.0	0.0	0.0	0.0	0.0	0.0	5.364389500306811	2.142638517427518	3.6778314652153976	5.820469982642916	False	1	False	1	False	1
763	57.55968169761273	16.97612732095491	56.63129973474801	15.119363395225465	56.49867374005305	19.76127320954907	True	False	3	19.209	False	47.41950921665627	-136.3726929468799	0.7733357950723223	0.26525198938992034	0.5931214794429164	25.7778598357431	8.841732979663677	19.770715981429795	4.643804084883711	2.075925178050203	2.980398548308251	5.056323726358453	False	1	False	1	False	1
764	57.55968169761273	16.97612732095491	56.63129973474801	15.119363395225465	56.49867374005305	19.76127320954907	True	False	3	19.249	False	47.41950921665627	-136.3726929468799	0.0	0.0	0.0	0.0	0.0	0.0	4.643804084883711	2.075925178050203	2.980398548308251	5.056323726358453	False	1	False	1	False	1
765	57.16180371352785	15.915119363395226	55.83554376657825	15.119363395225465	56.36604774535809	19.893899204244033	True	False	3	19.279	False	70.34617594194681	-168.820630570842	0.7957559681697646	0.18756148042083734	1.1331569954002036	26.525198938991146	6.252049347361008	37.77189984667202	4.8039178451657385	1.5466715901446446	4.057575209755533	5.604246799900178	False	1	False	1	False	1
766	57.02917771883289	16.047745358090186	55.30503978779841	15.517241379310345	56.763925729442974	19.76127320954907	True	False	3	19.309	False	76.98288781092246	177.3660886645074	0.6631299734748008	0.41940022018148815	0.18756148042083606	22.10433244915919	13.980007339382409	6.252049347360965	4.487778333073908	1.803908555535206	3.7229890842488578	5.526897639784064	False	1	False	1	False	1
767	57.02917771883289	16.047745358090186	55.30503978779841	15.517241379310345	56.763925729442974	19.76127320954907	True	False	3	19.339	False	76.98288781092246	177.3660886645074	0.0	0.0	0.0	0.0	0.0	0.0	4.487778333073908	1.803908555535206	3.7229890842488578	5.526897639784064	False	1	False	1	False	1
768	57.02917771883289	16.312997347480106	55.03978779840849	15.782493368700266	56.89655172413793	19.893899204244033	True	False	3	19.379	False	77.1896792185239	175.22401001313398	0.3751229608416672	0.18756148042083232	0.26525198938992034	9.378074021041046	4.689037010520491	6.631299734747561	4.511233780290436	2.0589091109098154	3.5833570520175857	5.642266162927401	False	1	False	1	False	1
769	57.02917771883289	16.312997347480106	55.03978779840849	15.782493368700266	56.89655172413793	19.893899204244033	True	False	3	19.409	False	77.1896792185239	175.22401001313398	0.0	0.0	0.0	0.0	0.0	0.0	4.511233780290436	2.0589091109098154	3.5833570520175857	5.642266162927401	False	1	False	1	False	1
770	56.63129973474801	16.312997347480106	55.03978779840849	15.782493368700266	56.89655172413793	20.02652519893899	True	False	3	19.439	False	67.47943439710318	178.7275416579184	0.0	0.1326259946949584	0.39787798408487873	0.0	4.420866489831779	13.262599469495456	4.6324268425923	1.6776008807259302	3.7229890842488578	5.400589964974788	False	1	False	1	False	1
771	56.63129973474801	16.312997347480106	55.03978779840849	15.782493368700266	56.89655172413793	20.02652519893899	True	False	3	19.479	False	67.47943439710318	178.7275416579184	0.0	0.0	0.0	0.0	0.0	0.0	4.6324268425923	1.6776008807259302	3.7229890842488578	5.400589964974788	False	1	False	1	False	1
772	57.16180371352785	16.312997347480106	55.03978779840849	16.047745358090186	56.89655172413793	20.02652519893899	True	False	3	19.509	False	86.96060043107313	167.43913037088151	0.26525198938992034	0.0	0.5305039787798407	8.841732979663677	0.0	17.683465959327354	4.3907016862723705	2.13852990671049	3.7229890842488587	5.861518990959349	False	1	False	1	False	1
773	57.16180371352785	16.312997347480106	55.03978779840849	16.047745358090186	56.89655172413793	20.02652519893899	True	False	3	19.549	False	86.96060043107313	167.43913037088151	0.0	0.0	0.0	0.0	0.0	0.0	4.3907016862723705	2.13852990671049	3.7229890842488587	5.861518990959349	False	1	False	1	False	1
774	57.294429708222815	16.97612732095491	56.10079575596817	16.312997347480106	57.02917771883289	20.159151193633953	True	False	3	19.579	False	65.70903759164906	-170.6405760343197	1.0936619696598564	0.18756148042083734	0.6762625349592571	36.4553989886605	6.252049347361008	22.54208449864105	3.9566137639724928	1.3654681884598163	3.1940569174515367	4.559525105911353	False	1	False	1	False	1
775	57.95755968169761	17.108753315649867	56.763925729442974	15.782493368700266	57.294429708222815	19.893899204244033	True	False	3	19.608999999999998	False	55.379710249567516	-151.74484297088242	0.8492207211449412	0.3751229608416721	0.6762625349592495	28.30735737150032	12.50409869472341	22.542084498643465	4.145490612224877	1.7843002714951828	2.8630017433584745	4.647302014853658	False	1	False	1	False	1
776	57.95755968169761	17.108753315649867	56.763925729442974	15.782493368700266	57.294429708222815	19.893899204244033	True	False	3	19.639	False	55.379710249567516	-151.74484297088242	0.0	0.0	0.0	0.0	0.0	0.0	4.145490612224877	1.7843002714951828	2.8630017433584745	4.647302014853658	False	1	False	1	False	1
777	57.55968169761273	17.108753315649867	56.763925729442974	16.312997347480106	57.95755968169761	20.55702917771883	True	False	3	19.679	False	38.418055344821894	-154.71449049585712	0.5305039787798407	0.9378074021041691	0.39787798408487873	13.2625994694963	23.445185052604728	9.94694960212218	4.408692344454814	1.1253688825250063	3.4711544637406884	4.596523346265695	False	1	False	1	False	1
778	57.55968169761273	17.108753315649867	56.763925729442974	16.312997347480106	57.95755968169761	20.55702917771883	True	False	3	19.709	False	38.418055344821894	-154.71449049585712	0.0	0.0	0.0	0.0	0.0	0.0	4.408692344454814	1.1253688825250063	3.4711544637406884	4.596523346265695	False	1	False	1	False	1
779	57.42705570291777	17.374005305039788	55.702917771883286	17.108753315649867	57.95755968169761	20.159151193633953	True	False	3	19.739	False	70.4695398698822	169.12721954861354	1.3262599469496075	0.39787798408487873	0.2965607397214582	44.208664898318574	13.262599469495456	9.885357990714898	3.793196192592864	1.7444226045047633	2.835219937192567	4.57964254169733	False	1	False	1	False	1
780	57.42705570291777	17.374005305039788	55.702917771883286	17.108753315649867	57.95755968169761	20.159151193633953	True	False	3	19.779	False	70.4695398698822	169.12721954861354	0.0	0.0	0.0	0.0	0.0	0.0	3.793196192592864	1.7444226045047633	2.835219937192567	4.57964254169733	False	1	False	1	False	1
781	55.172413793103445	18.30238726790451	53.84615384615385	18.56763925729443	58.62068965517241	21.087533156498672	True	False	3	19.809	False	50.2374760668125	149.24321344513024	2.361338702223453	1.1408919452311168	2.438299245470855	78.71129007411211	38.02973150770245	81.27664151569209	5.398708869243398	1.3525250699185067	4.432566304262176	5.785091374180682	False	1	False	1	False	1
782	55.172413793103445	18.30238726790451	53.84615384615385	18.56763925729443	58.62068965517241	21.087533156498672	True	False	3	19.858999999999998	False	50.2374760668125	149.24321344513024	0.0	0.0	0.0	0.0	0.0	0.0	5.398708869243398	1.3525250699185067	4.432566304262176	5.785091374180682	False	1	False	1	False	1
783	54.774535809018566	18.30238726790451	53.05039787798408	18.43501326259947	58.355437665782496	20.822281167108752	True	False	3	19.879	False	39.53289841191104	156.16647576444984	0.806732431074038	0.3751229608416672	0.39787798408487873	40.33662155369559	18.756148042080426	19.893899204240828	5.817430291634304	1.729231407215558	4.378666848599253	6.107898255814811	False	1	False	1	False	1
784	53.84615384615385	17.77188328912467	52.51989389920424	18.56763925729443	58.355437665782496	20.55702917771883	True	False	3	19.919	False	62.66518620157913	129.62735638637974	0.5468309848299288	0.26525198938992034	1.0692649533552434	13.67077462074851	6.63129973474815	26.731623833881656	6.165325888153563	1.5466715901446446	5.300063979492862	6.846735569637506	False	1	False	1	False	1
785	53.84615384615385	17.77188328912467	52.51989389920424	18.56763925729443	58.355437665782496	20.55702917771883	True	False	3	19.939	False	62.66518620157913	129.62735638637974	0.0	0.0	0.0	0.0	0.0	0.0	6.165325888153563	1.5466715901446446	5.300063979492862	6.846735569637506	False	1	False	1	False	1
786	53.05039787798408	18.16976127320955	51.45888594164456	18.70026525198939	58.222811671087534	20.159151193633953	True	False	3	19.979	False	39.472459848343824	142.19717754443153	1.0692649533552447	0.41940022018148143	0.8896822191643746	26.731623833881688	10.48500550453726	22.24205547910984	6.919468148936652	1.6776008807259302	5.541799049277505	7.219399930003435	False	1	False	1	False	1
787	53.05039787798408	18.16976127320955	51.45888594164456	18.70026525198939	58.222811671087534	20.159151193633953	True	False	3	20.009	False	39.472459848343824	142.19717754443153	0.0	0.0	0.0	0.0	0.0	0.0	6.919468148936652	1.6776008807259302	5.541799049277505	7.219399930003435	False	1	False	1	False	1
788	52.785145888594165	17.90450928381963	51.06100795755968	18.16976127320955	57.95755968169761	19.76127320954907	True	False	3	20.039	False	28.49299886798133	151.85434743911011	0.6631299734747997	0.4781898243320974	0.3751229608416672	22.104332449159152	15.93966081106931	12.504098694721765	7.07780586956304	1.7444226045047633	5.495583383315822	7.2400059878205845	False	1	False	1	False	1
789	52.785145888594165	17.90450928381963	51.06100795755968	18.16976127320955	57.95755968169761	19.76127320954907	True	False	3	20.079	False	28.49299886798133	151.85434743911011	0.0	0.0	0.0	0.0	0.0	0.0	7.07780586956304	1.7444226045047633	5.495583383315822	7.2400059878205845	False	1	False	1	False	1
790	52.91777188328913	17.50663129973475	51.19363395225464	17.639257294429708	57.95755968169761	19.76127320954907	True	False	3	20.108999999999998	False	28.500939856156613	156.15510034974912	0.5468309848299288	0.0	0.41940022018148143	18.227699494332427	0.0	13.98000733938384	7.088980379253454	1.729231407215558	5.521129521617673	7.2503609288332305	False	1	False	1	False	1
791	52.91777188328913	17.50663129973475	51.19363395225464	17.639257294429708	57.95755968169761	19.76127320954907	True	False	3	20.159	False	28.500939856156613	156.15510034974912	0.0	0.0	0.0	0.0	0.0	0.0	7.088980379253454	1.729231407215558	5.521129521617673	7.2503609288332305	False	1	False	1	False	1
792	53.05039787798408	17.50663129973475	51.59151193633952	17.374005305039788	58.09018567639257	19.628647214854112	True	False	3	20.179	False	17.63922527018265	165.71540103525328	0.47818982433209245	0.18756148042083484	0.13262599469495484	23.909491216605133	9.378074021041941	6.631299734747883	6.87867505564453	1.464901991669396	5.4683098482992865	6.933211839968682	False	1	False	1	False	1
793	54.11140583554376	17.50663129973475	52.51989389920424	16.710875331564985	58.355437665782496	19.76127320954907	True	False	3	20.219	False	1.4144232114019917	-172.99427677089025	1.1408919452311168	0.2965607397214598	1.0610079575596814	28.522298630775996	7.414018493035995	26.525198938990243	6.584717022443724	1.7793644383287461	4.805748257823197	6.585112696151943	False	1	False	1	False	1
794	54.11140583554376	17.50663129973475	52.51989389920424	16.710875331564985	58.355437665782496	19.76127320954907	True	False	3	20.239	False	1.4144232114019917	-172.99427677089025	0.0	0.0	0.0	0.0	0.0	0.0	6.584717022443724	1.7793644383287461	4.805748257823197	6.585112696151943	False	1	False	1	False	1
795	55.03978779840849	17.90450928381963	53.44827586206897	16.843501326259947	58.753315649867375	20.29177718832891	True	False	3	20.279	False	-0.9548412538721853	-165.88524646185755	0.9378074021041797	0.6631299734747997	1.0100494835363312	23.44518505260499	16.578249336870346	25.251237088408818	6.327246918767405	1.9127592973283756	4.414672938221017	6.327432235549392	False	1	False	1	False	1
796	55.03978779840849	17.90450928381963	53.44827586206897	16.843501326259947	58.753315649867375	20.29177718832891	True	False	3	20.309	False	-0.9548412538721853	-165.88524646185755	0.0	0.0	0.0	0.0	0.0	0.0	6.327246918767405	1.9127592973283756	4.414672938221017	6.327432235549392	False	1	False	1	False	1
797	55.30503978779841	18.16976127320955	53.84615384615385	17.50663129973475	58.753315649867375	20.29177718832891	True	False	3	20.339	False	7.16354746583237	-175.08904116047847	0.7733357950723214	0.0	0.3751229608416672	25.777859835746124	0.0	12.504098694723247	5.642452887581603	1.6025259911929113	4.048895894555373	5.6514218857482845	False	1	False	1	False	1
798	55.30503978779841	18.16976127320955	53.84615384615385	17.50663129973475	58.753315649867375	20.29177718832891	True	False	3	20.379	False	7.16354746583237	-175.08904116047847	0.0	0.0	0.0	0.0	0.0	0.0	5.642452887581603	1.6025259911929113	4.048895894555373	5.6514218857482845	False	1	False	1	False	1
799	55.57029177718833	18.43501326259947	54.11140583554376	17.639257294429708	58.753315649867375	20.29177718832891	True	False	3	20.409	False	1.6459774975641341	-170.91940889236434	0.29656073972145347	0.0	0.3751229608416721	9.885357990715912	0.0	12.50409869472341	5.346324766776229	1.661798950416671	3.684998405689602	5.346797356106273	False	1	False	1	False	1
800	55.57029177718833	18.43501326259947	54.11140583554376	17.639257294429708	58.753315649867375	20.29177718832891	True	False	3	20.439	False	1.6459774975641341	-170.91940889236434	0.0	0.0	0.0	0.0	0.0	0.0	5.346324766776229	1.661798950416671	3.684998405689602	5.346797356106273	False	1	False	1	False	1
801	55.702917771883286	18.30238726790451	54.11140583554376	17.374005305039788	58.88594164456234	20.424403183023873	True	False	3	20.479	False	3.4336303624504128	-169.29496246547862	0.26525198938992034	0.18756148042083734	0.18756148042082982	6.63129973474815	4.689037010521034	4.689037010520845	5.665784977001021	1.842499202844802	3.8255185946567574	5.668017797501559	False	1	False	1	False	1
802	55.702917771883286	18.30238726790451	54.11140583554376	17.374005305039788	58.88594164456234	20.424403183023873	True	False	3	20.519	False	3.4336303624504128	-169.29496246547862	0.0	0.0	0.0	0.0	0.0	0.0	5.665784977001021	1.842499202844802	3.8255185946567574	5.668017797501559	False	1	False	1	False	1
803	55.57029177718833	18.43501326259947	53.97877984084881	17.374005305039788	58.88594164456234	20.424403183023873	True	False	3	20.539	False	-2.726310993906256	-165.85751018279618	0.13262599469495484	0.0	0.18756148042082982	6.6312997347467055	0.0	9.378074021040025	5.777989631509805	1.9127592973283756	3.866678975361606	5.779438272689982	False	1	False	1	False	1
804	55.702917771883286	18.30238726790451	54.11140583554376	17.50663129973475	59.01856763925729	20.424403183023873	True	False	3	20.579	False	6.054191894114825	-172.97558363450952	0.18756148042083232	0.13262599469495484	0.18756148042082982	4.689037010520908	3.3156498673739416	4.689037010520845	5.709083090193868	1.7793644383287446	3.936557580810565	5.71592201913931	False	1	False	1	False	1
805	55.702917771883286	18.30238726790451	54.11140583554376	17.50663129973475	59.01856763925729	20.424403183023873	True	False	3	20.608999999999998	False	6.054191894114825	-172.97558363450952	0.0	0.0	0.0	0.0	0.0	0.0	5.709083090193868	1.7793644383287446	3.936557580810565	5.71592201913931	False	1	False	1	False	1
806	55.702917771883286	18.30238726790451	54.11140583554376	17.639257294429708	58.88594164456234	20.424403183023873	True	False	3	20.639	False	11.070202577939245	-176.91000361028898	0.1326259946949584	0.13262599469495484	0.0	4.420866489831779	4.420866489831661	0.0	5.52749760853441	1.7241379310344829	3.8255185946567574	5.5496565256912405	False	1	False	1	False	1
807	55.702917771883286	18.30238726790451	54.11140583554376	17.639257294429708	58.88594164456234	20.424403183023873	True	False	3	20.679	False	11.070202577939245	-176.91000361028898	0.0	0.0	0.0	0.0	0.0	0.0	5.52749760853441	1.7241379310344829	3.8255185946567574	5.5496565256912405	False	1	False	1	False	1
808	55.57029177718833	18.43501326259947	54.11140583554376	17.77188328912467	59.01856763925729	20.424403183023873	True	False	3	20.709	False	5.537684588432982	-175.0751460892906	0.13262599469496195	0.13262599469495484	0.18756148042082982	4.420866489831897	4.420866489831661	6.252049347360757	5.578180595441138	1.6025259911929177	3.980989660425364	5.583515651618281	False	1	False	1	False	1
809	55.57029177718833	18.43501326259947	54.11140583554376	17.77188328912467	59.01856763925729	20.424403183023873	True	False	3	20.739	False	5.537684588432982	-175.0751460892906	0.0	0.0	0.0	0.0	0.0	0.0	5.578180595441138	1.6025259911929177	3.980989660425364	5.583515651618281	False	1	False	1	False	1
810	55.57029177718833	18.30238726790451	53.84615384615385	17.639257294429708	58.88594164456234	20.424403183023873	True	False	3	20.779	False	11.581732045770964	-178.48472219800107	0.296560739721455	0.13262599469495484	0.1326259946949584	7.414018493036534	3.3156498673739416	3.3156498673740304	5.758167996310987	1.8472663497591688	3.936557580810565	5.783823930569734	False	1	False	1	False	1
811	55.57029177718833	18.30238726790451	53.84615384615385	17.639257294429708	58.88594164456234	20.424403183023873	True	False	3	20.819	False	11.581732045770964	-178.48472219800107	0.0	0.0	0.0	0.0	0.0	0.0	5.758167996310987	1.8472663497591688	3.936557580810565	5.783823930569734	False	1	False	1	False	1
812	55.702917771883286	18.43501326259947	53.97877984084881	18.03713527851459	59.01856763925729	20.424403183023873	True	False	3	20.839	False	17.969139740157043	173.50086867936253	0.4194002201814848	0.13262599469495484	0.18756148042082982	20.97001100907469	6.631299734747883	9.37807402104169	5.576603724569925	1.7694514673907542	3.866678975361606	5.636130442752361	False	1	False	1	False	1
813	56.10079575596817	18.83289124668435	53.97877984084881	18.43501326259947	59.01856763925729	20.424403183023873	True	False	3	20.879	False	17.990804389810066	171.15822212312995	0.39787798408487873	0.0	0.5626844412625095	9.946949602121297	0.0	14.067111031561788	5.418222338412594	2.1589947740185282	3.3235979008333296	5.482592674851858	False	1	False	1	False	1
814	56.10079575596817	18.83289124668435	53.97877984084881	18.43501326259947	59.01856763925729	20.424403183023873	True	False	3	20.909	False	17.990804389810066	171.15822212312995	0.0	0.0	0.0	0.0	0.0	0.0	5.418222338412594	2.1589947740185282	3.3235979008333296	5.482592674851858	False	1	False	1	False	1
815	56.10079575596817	18.70026525198939	53.97877984084881	18.30238726790451	59.01856763925729	20.424403183023873	True	False	3	20.939	False	19.959571596333987	171.14744903757875	0.1326259946949584	0.0	0.13262599469496195	4.420866489831779	0.0	4.420866489831897	5.468309848299279	2.158994774018528	3.3891067212680706	5.548101495286598	False	1	False	1	False	1
816	56.10079575596817	18.70026525198939	53.97877984084881	18.30238726790451	59.01856763925729	20.424403183023873	True	False	3	20.979	False	19.959571596333987	171.14744903757875	0.0	0.0	0.0	0.0	0.0	0.0	5.468309848299279	2.158994774018528	3.3891067212680706	5.548101495286598	False	1	False	1	False	1
817	55.702917771883286	18.83289124668435	53.713527851458885	18.30238726790451	59.01856763925729	20.29177718832891	True	False	3	21.009	False	8.818077314729157	175.46682570864164	0.2652519893899239	0.13262599469496195	0.41940022018148815	8.841732979663794	4.420866489831897	13.980007339382409	5.665784977001013	2.0589091109098154	3.62241386836808	5.681322979277896	False	1	False	1	False	1
818	55.702917771883286	18.83289124668435	53.713527851458885	18.30238726790451	59.01856763925729	20.29177718832891	True	False	3	21.039	False	8.818077314729157	175.46682570864164	0.0	0.0	0.0	0.0	0.0	0.0	5.665784977001013	2.0589091109098154	3.62241386836808	5.681322979277896	False	1	False	1	False	1
819	55.702917771883286	18.70026525198939	53.97877984084881	18.30238726790451	58.88594164456234	20.424403183023873	True	False	3	21.079	False	15.448311832446835	173.52241055334014	0.2652519893899239	0.18756148042083232	0.13262599469496195	6.6312997347482385	4.689037010520908	3.3156498673741193	5.346324766776227	1.7694514673907542	3.619985162853104	5.389436630243859	False	1	False	1	False	1
820	55.702917771883286	18.70026525198939	53.97877984084881	18.30238726790451	58.88594164456234	20.424403183023873	True	False	3	21.119	False	15.448311832446835	173.52241055334014	0.0	0.0	0.0	0.0	0.0	0.0	5.346324766776227	1.7694514673907542	3.619985162853104	5.389436630243859	False	1	False	1	False	1
821	55.96816976127321	18.83289124668435	54.37665782493369	18.16976127320955	59.01856763925729	20.29177718832891	True	False	3	21.149	False	2.9401002237833116	-176.8745511584892	0.41940022018148143	0.18756148042083232	0.2965607397214614	13.980007339382185	6.25204934736084	9.885357990715006	5.103947322253009	1.7241379310344829	3.381312674796273	5.105450605830756	False	1	False	1	False	1
822	56.36604774535809	18.83289124668435	54.774535809018566	18.30238726790451	59.15119363395225	20.29177718832891	True	False	3	21.179	False	9.211026540816624	178.93986387910905	0.41940022018148143	0.13262599469496195	0.39787798408487873	13.98000733938384	4.420866489832421	13.262599469497026	4.807577973578741	1.6776008807259302	3.144103339822201	4.821704220548131	False	1	False	1	False	1
823	56.36604774535809	18.83289124668435	54.774535809018566	18.30238726790451	59.15119363395225	20.29177718832891	True	False	3	21.209	False	9.211026540816624	178.93986387910905	0.0	0.0	0.0	0.0	0.0	0.0	4.807577973578741	1.6776008807259302	3.144103339822201	4.821704220548131	False	1	False	1	False	1
824	56.49867374005305	18.56763925729443	54.774535809018566	17.90450928381963	59.15119363395225	20.424403183023873	True	False	3	21.239	False	13.95450917313681	-178.48991648335644	0.3978779840848823	0.13262599469496195	0.2965607397214582	13.262599469495573	4.420866489831897	9.885357990714898	5.050247417681637	1.8472663497591688	3.2378131606720686	5.085079510431237	False	1	False	1	False	1
825	56.49867374005305	18.56763925729443	54.774535809018566	17.90450928381963	59.15119363395225	20.424403183023873	True	False	3	21.279	False	13.95450917313681	-178.48991648335644	0.0	0.0	0.0	0.0	0.0	0.0	5.050247417681637	1.8472663497591688	3.2378131606720686	5.085079510431237	False	1	False	1	False	1
826	56.233421750663126	18.56763925729443	54.50928381962865	17.639257294429708	59.01856763925729	20.29177718832891	True	False	3	21.309	False	3.458724318806257	-171.24057656185695	0.3751229608416672	0.18756148042083734	0.2652519893899239	12.504098694721765	6.252049347361008	8.841732979663794	5.231586982311937	1.9581993448585366	3.275620433747604	5.233819778606141	False	1	False	1	False	1
827	56.233421750663126	18.56763925729443	54.50928381962865	17.639257294429708	59.01856763925729	20.29177718832891	True	False	3	21.339	False	3.458724318806257	-171.24057656185695	0.0	0.0	0.0	0.0	0.0	0.0	5.231586982311937	1.9581993448585366	3.275620433747604	5.233819778606141	False	1	False	1	False	1
828	55.96816976127321	18.43501326259947	54.37665782493369	17.50663129973475	59.01856763925729	20.424403183023873	True	False	3	21.379	False	2.854904796842846	-169.29184226210208	0.18756148042083484	0.13262599469496195	0.296560739721455	4.689037010520554	3.315649867373825	7.414018493035875	5.482765678672248	1.8424992028448002	3.641785203646147	5.484284406490947	False	1	False	1	False	1
829	55.96816976127321	18.43501326259947	54.37665782493369	17.50663129973475	59.01856763925729	20.424403183023873	True	False	3	21.419	False	2.854904796842846	-169.29184226210208	0.0	0.0	0.0	0.0	0.0	0.0	5.482765678672248	1.8424992028448002	3.641785203646147	5.484284406490947	False	1	False	1	False	1
830	55.96816976127321	18.30238726790451	54.37665782493369	17.50663129973475	59.01856763925729	20.424403183023873	True	False	3	21.448999999999998	False	8.259437979878822	-172.9832282485533	0.0	0.0	0.1326259946949584	0.0	0.0	4.420866489832302	5.482765678672248	1.7793644383287446	3.7158954180694663	5.495259856398211	False	1	False	1	False	1
831	56.10079575596817	18.30238726790451	54.37665782493369	17.50663129973475	58.88594164456234	20.424403183023873	True	False	3	21.479	False	12.528807709151515	-174.7731388567994	0.0	0.13262599469495484	0.13262599469496195	0.0	4.420866489831661	4.420866489831897	5.3709434300574515	1.8989152603814803	3.5014267327437896	5.40034199312527	False	1	False	1	False	1
832	56.10079575596817	18.30238726790451	54.37665782493369	17.50663129973475	58.88594164456234	20.424403183023873	True	False	3	21.509	False	12.528807709151515	-174.7731388567994	0.0	0.0	0.0	0.0	0.0	0.0	5.3709434300574515	1.8989152603814803	3.5014267327437896	5.40034199312527	False	1	False	1	False	1
833	56.10079575596817	18.30238726790451	54.244031830238725	17.374005305039788	58.88594164456234	20.424403183023873	True	False	3	21.539	False	10.738897100905424	-172.99017180847218	0.18756148042083734	0.0	0.0	6.252049347361008	0.0	0.0	5.554480528215368	2.075925178050206	3.5014267327437896	5.577351910793995	False	1	False	1	False	1
834	56.10079575596817	18.30238726790451	54.244031830238725	17.374005305039788	58.88594164456234	20.424403183023873	True	False	3	21.579	False	10.738897100905424	-172.99017180847218	0.0	0.0	0.0	0.0	0.0	0.0	5.554480528215368	2.075925178050206	3.5014267327437896	5.577351910793995	False	1	False	1	False	1
835	55.96816976127321	18.43501326259947	54.11140583554376	17.639257294429708	59.01856763925729	20.424403183023873	True	False	3	21.608999999999998	False	9.912751446723918	-176.33127804468134	0.2965607397214582	0.13262599469495484	0.18756148042083484	9.885357990716068	4.420866489832184	6.252049347361665	5.642452887581604	2.0200989670726575	3.641785203646147	5.661884170718805	False	1	False	1	False	1
836	55.96816976127321	18.43501326259947	54.11140583554376	17.639257294429708	59.01856763925729	20.424403183023873	True	False	3	21.639	False	9.912751446723918	-176.33127804468134	0.0	0.0	0.0	0.0	0.0	0.0	5.642452887581604	2.0200989670726575	3.641785203646147	5.661884170718805	False	1	False	1	False	1
837	55.96816976127321	18.30238726790451	54.11140583554376	17.77188328912467	59.01856763925729	20.424403183023873	True	False	3	21.679	False	18.879093256033986	176.42629503121583	0.13262599469496195	0.0	0.1326259946949584	3.3156498673741193	0.0	3.3156498673740304	5.578180595441138	1.9310636311088936	3.7158954180694663	5.64695904917836	False	1	False	1	False	1
838	55.96816976127321	18.30238726790451	54.11140583554376	17.77188328912467	59.01856763925729	20.424403183023873	True	False	3	21.719	False	18.879093256033986	176.42629503121583	0.0	0.0	0.0	0.0	0.0	0.0	5.578180595441138	1.9310636311088936	3.7158954180694663	5.64695904917836	False	1	False	1	False	1
839	55.96816976127321	18.43501326259947	54.244031830238725	18.16976127320955	59.01856763925729	20.29177718832891	True	False	3	21.749	False	22.582530605248984	169.25556032821504	0.41940022018148143	0.13262599469496195	0.1326259946949584	13.98000733938384	4.420866489832421	4.420866489832302	5.224858250289709	1.7444226045047633	3.571064195712533	5.315486800217297	False	1	False	1	False	1
840	55.83554376657825	18.43501326259947	54.11140583554376	18.30238726790451	59.01856763925729	20.29177718832891	True	False	3	21.779	False	25.857731808533796	164.9226895839413	0.18756148042083734	0.0	0.13262599469496195	6.252049347361008	0.0	4.420866489831897	5.295083495405073	1.729231407215558	3.684998405689602	5.41422981290516	False	1	False	1	False	1
841	55.83554376657825	18.43501326259947	54.11140583554376	18.30238726790451	59.01856763925729	20.29177718832891	True	False	3	21.809	False	25.857731808533796	164.9226895839413	0.0	0.0	0.0	0.0	0.0	0.0	5.295083495405073	1.729231407215558	3.684998405689602	5.41422981290516	False	1	False	1	False	1
842	55.83554376657825	18.56763925729443	53.97877984084881	18.30238726790451	59.01856763925729	20.29177718832891	True	False	3	21.839	False	20.31282627020733	168.65789611557963	0.13262599469495484	0.0	0.13262599469496195	4.420866489832184	0.0	4.420866489832421	5.418222338412593	1.8756148042083447	3.619985162853096	5.495599967061441	False	1	False	1	False	1
843	55.83554376657825	18.56763925729443	53.97877984084881	18.30238726790451	59.01856763925729	20.29177718832891	True	False	3	21.879	False	20.31282627020733	168.65789611557963	0.0	0.0	0.0	0.0	0.0	0.0	5.418222338412593	1.8756148042083447	3.619985162853096	5.495599967061441	False	1	False	1	False	1
844	55.83554376657825	18.56763925729443	54.11140583554376	18.16976127320955	59.01856763925729	20.29177718832891	True	False	3	21.909	False	15.448311832446777	173.50782759552422	0.18756148042083232	0.0	0.0	6.252049347361581	0.0	0.0	5.346324766776227	1.769451467390762	3.619985162853096	5.389436630243858	False	1	False	1	False	1
845	55.83554376657825	18.56763925729443	54.11140583554376	18.16976127320955	59.01856763925729	20.29177718832891	True	False	3	21.939	False	15.448311832446777	173.50782759552422	0.0	0.0	0.0	0.0	0.0	0.0	5.346324766776227	1.769451467390762	3.619985162853096	5.389436630243858	False	1	False	1	False	1
846	55.96816976127321	18.56763925729443	54.11140583554376	18.16976127320955	59.01856763925729	20.29177718832891	True	False	3	21.979	False	17.381131926233603	172.60796788061978	0.0	0.0	0.13262599469496195	0.0	0.0	3.3156498673741193	5.346324766776227	1.8989152603814823	3.5039376163455946	5.402852876727077	False	1	False	1	False	1
847	55.96816976127321	18.56763925729443	54.11140583554376	18.16976127320955	59.01856763925729	20.29177718832891	True	False	3	22.029	False	17.381131926233603	172.60796788061978	0.0	0.0	0.0	0.0	0.0	0.0	5.346324766776227	1.8989152603814823	3.5039376163455946	5.402852876727077	False	1	False	1	False	1
848	55.83554376657825	18.56763925729443	53.97877984084881	18.30238726790451	58.88594164456234	20.29177718832891	True	False	3	22.049	False	21.345786649089682	168.65789611557963	0.18756148042083232	0.13262599469495484	0.13262599469496195	9.378074021041815	6.631299734747883	6.6312997347482385	5.295083495405073	1.8756148042083447	3.5039376163456013	5.379552420553946	False	1	False	1	False	1
849	55.83554376657825	18.56763925729443	54.11140583554376	18.16976127320955	58.88594164456234	20.29177718832891	True	False	3	22.089	False	16.481272211329127	173.50782759552422	0.18756148042083232	0.0	0.0	4.689037010520908	0.0	0.0	5.224858250289715	1.769451467390762	3.5039376163456013	5.2733890837363635	False	1	False	1	False	1
850	55.83554376657825	18.56763925729443	54.11140583554376	18.16976127320955	58.88594164456234	20.29177718832891	True	False	3	22.108999999999998	False	16.481272211329127	173.50782759552422	0.0	0.0	0.0	0.0	0.0	0.0	5.224858250289715	1.769451467390762	3.5039376163456013	5.2733890837363635	False	1	False	1	False	1
851	55.83554376657825	18.56763925729443	54.11140583554376	18.16976127320955	59.01856763925729	20.29177718832891	True	False	3	22.149	False	15.448311832446777	173.50782759552422	0.0	0.13262599469495484	0.0	0.0	3.315649867373647	0.0	5.346324766776227	1.769451467390762	3.619985162853096	5.389436630243858	False	1	False	1	False	1
852	55.83554376657825	18.56763925729443	54.11140583554376	18.16976127320955	59.01856763925729	20.29177718832891	True	False	3	22.179	False	15.448311832446777	173.50782759552422	0.0	0.0	0.0	0.0	0.0	0.0	5.346324766776227	1.769451467390762	3.619985162853096	5.389436630243858	False	1	False	1	False	1
853	55.96816976127321	18.43501326259947	53.97877984084881	18.16976127320955	58.88594164456234	20.29177718832891	True	False	3	22.209	False	24.876548922257005	168.11166547668032	0.13262599469495484	0.13262599469495484	0.18756148042083734	4.420866489831661	4.420866489831661	6.252049347361008	5.346324766776227	2.0069954841407873	3.4584628144311154	5.465458298571903	False	1	False	1	False	1
854	55.96816976127321	18.43501326259947	53.97877984084881	18.16976127320955	58.88594164456234	20.29177718832891	True	False	3	22.239	False	24.876548922257005	168.11166547668032	0.0	0.0	0.0	0.0	0.0	0.0	5.346324766776227	2.0069954841407873	3.4584628144311154	5.465458298571903	False	1	False	1	False	1
855	55.96816976127321	18.70026525198939	54.11140583554376	18.16976127320955	58.88594164456234	20.159151193633953	True	False	3	22.279	False	10.619655276155163	176.4586067045305	0.13262599469495484	0.1326259946949584	0.26525198938992034	3.3156498673739416	3.3156498673740304	6.63129973474815	5.172413793103454	1.9310636311088936	3.262168136936036	5.19323176804493	False	1	False	1	False	1
856	55.96816976127321	18.70026525198939	54.11140583554376	18.16976127320955	58.88594164456234	20.159151193633953	True	False	3	22.309	False	10.619655276155163	176.4586067045305	0.0	0.0	0.0	0.0	0.0	0.0	5.172413793103454	1.9310636311088936	3.262168136936036	5.19323176804493	False	1	False	1	False	1
857	56.10079575596817	18.56763925729443	54.11140583554376	18.16976127320955	58.88594164456234	20.29177718832891	True	False	3	22.339	False	20.44954761079252	171.8231432776279	0.0	0.1326259946949584	0.18756148042083484	0.0	4.420866489832302	6.252049347361665	5.224858250289715	2.028787604877771	3.275620433747604	5.304408038625375	False	1	False	1	False	1
858	56.10079575596817	18.56763925729443	54.11140583554376	18.16976127320955	58.88594164456234	20.29177718832891	True	False	3	22.389	False	20.44954761079252	171.8231432776279	0.0	0.0	0.0	0.0	0.0	0.0	5.224858250289715	2.028787604877771	3.275620433747604	5.304408038625375	False	1	False	1	False	1
859	56.10079575596817	18.56763925729443	54.244031830238725	18.03713527851459	58.88594164456234	20.159151193633953	True	False	3	22.409	False	13.799485396019383	176.44402020300694	0.18756148042083484	0.1326259946949584	0.0	9.378074021041941	6.631299734748061	0.0	5.103947322253015	1.9310636311088936	3.207794860065736	5.13885849117463	False	1	False	1	False	1
860	56.10079575596817	18.56763925729443	54.244031830238725	18.03713527851459	59.01856763925729	20.29177718832891	True	False	3	22.448999999999998	False	14.633830971566196	176.44402020300694	0.0	0.18756148042082982	0.0	0.0	4.689037010520845	0.0	5.280113856072779	1.9310636311088936	3.389106721268069	5.320170352376962	False	1	False	1	False	1
861	56.10079575596817	18.56763925729443	54.244031830238725	18.03713527851459	59.01856763925729	20.29177718832891	True	False	3	22.479	False	14.633830971566196	176.44402020300694	0.0	0.0	0.0	0.0	0.0	0.0	5.280113856072779	1.9310636311088936	3.389106721268069	5.320170352376962	False	1	False	1	False	1
862	56.233421750663126	18.70026525198939	54.37665782493369	18.16976127320955	58.88594164456234	20.29177718832891	True	False	3	22.509	False	15.01836063115057	176.4509797943932	0.18756148042083484	0.13262599469495484	0.18756148042082982	6.252049347360924	4.420866489831661	6.252049347360757	4.983632421234998	1.9310636311088867	3.0933431802892892	5.024406811398176	False	1	False	1	False	1
863	56.233421750663126	18.70026525198939	54.37665782493369	18.16976127320955	58.88594164456234	20.29177718832891	True	False	3	22.539	False	15.01836063115057	176.4509797943932	0.0	0.0	0.0	0.0	0.0	0.0	4.983632421234998	1.9310636311088867	3.0933431802892892	5.024406811398176	False	1	False	1	False	1
864	56.233421750663126	18.56763925729443	54.11140583554376	18.03713527851459	59.01856763925729	20.29177718832891	True	False	3	22.579	False	17.72323661688628	174.5386822796625	0.2965607397214598	0.13262599469495484	0.1326259946949584	7.414018493036653	3.3156498673739416	3.3156498673740304	5.400337684748628	2.187323939319713	3.275620433747604	5.462944373067317	False	1	False	1	False	1
865	56.233421750663126	18.56763925729443	54.11140583554376	18.03713527851459	59.01856763925729	20.29177718832891	True	False	3	22.608999999999998	False	17.72323661688628	174.5386822796625	0.0	0.0	0.0	0.0	0.0	0.0	5.400337684748628	2.187323939319713	3.275620433747604	5.462944373067317	False	1	False	1	False	1
866	56.233421750663126	18.56763925729443	54.37665782493369	18.16976127320955	59.01856763925729	20.29177718832891	True	False	3	22.639	False	19.664723007800582	172.6003409704825	0.2965607397214598	0.0	0.0	9.885357990714953	0.0	0.0	5.103947322253009	1.8989152603814754	3.275620433747604	5.174535694129079	False	1	False	1	False	1
867	56.233421750663126	18.56763925729443	54.37665782493369	18.16976127320955	59.01856763925729	20.29177718832891	True	False	3	22.689	False	19.664723007800582	172.6003409704825	0.0	0.0	0.0	0.0	0.0	0.0	5.103947322253009	1.8989152603814754	3.275620433747604	5.174535694129079	False	1	False	1	False	1
868	56.49867374005305	18.56763925729443	54.244031830238725	18.03713527851459	59.01856763925729	20.29177718832891	True	False	3	22.709	False	21.13982480865766	173.7391442172713	0.18756148042083484	0.0	0.2652519893899239	9.378074021041941	0.0	13.262599469496477	5.280113856072779	2.3162134212961525	3.053279690509635	5.369493111805788	False	1	False	1	False	1
869	56.36604774535809	18.56763925729443	54.37665782493369	18.03713527851459	59.01856763925729	20.29177718832891	True	False	3	22.749	False	18.092450377659052	175.4262255358527	0.13262599469496195	0.0	0.13262599469496195	3.3156498673741193	0.0	3.3156498673741193	5.1604977343086755	2.0589091109098154	3.1636234593837016	5.222532570293517	False	1	False	1	False	1
870	56.36604774535809	18.56763925729443	54.37665782493369	18.03713527851459	59.01856763925729	20.29177718832891	True	False	3	22.779	False	18.092450377659052	175.4262255358527	0.0	0.0	0.0	0.0	0.0	0.0	5.1604977343086755	2.0589091109098154	3.1636234593837016	5.222532570293517	False	1	False	1	False	1
871	56.36604774535809	18.56763925729443	54.37665782493369	18.16976127320955	59.01856763925729	20.29177718832891	True	False	3	22.809	False	21.713935081776345	171.81551636749057	0.1326259946949584	0.0	0.0	4.420866489831779	0.0	0.0	5.103947322253009	2.0287876048777638	3.1636234593837016	5.192411064261465	False	1	False	1	False	1
872	56.36604774535809	18.56763925729443	54.37665782493369	18.16976127320955	59.01856763925729	20.29177718832891	True	False	3	22.839	False	21.713935081776345	171.81551636749057	0.0	0.0	0.0	0.0	0.0	0.0	5.103947322253009	2.0287876048777638	3.1636234593837016	5.192411064261465	False	1	False	1	False	1
873	56.36604774535809	18.56763925729443	54.244031830238725	18.03713527851459	59.01856763925729	20.29177718832891	True	False	3	22.879	False	18.98762408787014	174.5348677700106	0.18756148042083484	0.0	0.0	4.689037010520554	0.0	0.0	5.280113856072779	2.187323939319713	3.1636234593837016	5.350947398703415	False	1	False	1	False	1
874	56.36604774535809	18.56763925729443	54.244031830238725	18.03713527851459	59.01856763925729	20.29177718832891	True	False	3	22.909	False	18.98762408787014	174.5348677700106	0.0	0.0	0.0	0.0	0.0	0.0	5.280113856072779	2.187323939319713	3.1636234593837016	5.350947398703415	False	1	False	1	False	1
875	56.36604774535809	18.56763925729443	54.244031830238725	18.16976127320955	58.88594164456234	20.29177718832891	True	False	3	22.939	False	23.760689447689604	171.12905334181502	0.1326259946949584	0.13262599469495484	0.0	4.420866489831779	4.420866489831661	0.0	5.103947322253015	2.1589947740185282	3.0532796905096413	5.21227446452817	False	1	False	1	False	1
876	56.36604774535809	18.56763925729443	54.244031830238725	18.16976127320955	58.88594164456234	20.29177718832891	True	False	3	22.989	False	23.760689447689604	171.12905334181502	0.0	0.0	0.0	0.0	0.0	0.0	5.103947322253015	2.1589947740185282	3.0532796905096413	5.21227446452817	False	1	False	1	False	1
877	56.36604774535809	18.56763925729443	54.37665782493369	18.16976127320955	59.01856763925729	20.29177718832891	True	False	3	23.009	False	21.713935081776345	171.81551636749057	0.13262599469496195	0.13262599469495484	0.0	6.6312997347482385	6.631299734747883	0.0	5.103947322253009	2.0287876048777638	3.1636234593837016	5.192411064261465	False	1	False	1	False	1
878	56.233421750663126	18.70026525198939	54.50928381962865	18.16976127320955	59.01856763925729	20.29177718832891	True	False	3	23.049	False	12.642152327889788	177.6044972553159	0.13262599469496195	0.0	0.18756148042083484	3.3156498673741193	0.0	4.689037010520971	4.983632421234992	1.803908555535199	3.207794860065736	5.011703415600936	False	1	False	1	False	1
879	56.233421750663126	18.70026525198939	54.50928381962865	18.16976127320955	59.01856763925729	20.29177718832891	True	False	3	23.079	False	12.642152327889788	177.6044972553159	0.0	0.0	0.0	0.0	0.0	0.0	4.983632421234992	1.803908555535199	3.207794860065736	5.011703415600936	False	1	False	1	False	1
880	56.63129973474801	18.43501326259947	54.641909814323604	17.90450928381963	59.01856763925729	20.29177718832891	True	False	3	23.108999999999998	False	22.94356647296073	175.40781169536498	0.296560739721455	0.0	0.47818982433209833	9.885357990715963	0.0	15.939660811071228	4.985396851250001	2.058909110909822	3.024337997610442	5.083247108520264	False	1	False	1	False	1
881	56.63129973474801	18.43501326259947	54.641909814323604	17.90450928381963	59.01856763925729	20.29177718832891	True	False	3	23.139	False	22.94356647296073	175.40781169536498	0.0	0.0	0.0	0.0	0.0	0.0	4.985396851250001	2.058909110909822	3.024337997610442	5.083247108520264	False	1	False	1	False	1
882	56.63129973474801	18.56763925729443	54.50928381962865	18.03713527851459	59.01856763925729	20.424403183023873	True	False	3	23.179	False	23.83874018317177	174.52723444577978	0.18756148042083232	0.13262599469496195	0.13262599469496195	4.689037010520908	3.3156498673741193	3.3156498673741193	5.102223889037488	2.187323939319713	3.024337997610442	5.211661936930154	False	1	False	1	False	1
883	56.63129973474801	18.56763925729443	54.50928381962865	18.03713527851459	59.01856763925729	20.424403183023873	True	False	3	23.209	False	23.83874018317177	174.52723444577978	0.0	0.0	0.0	0.0	0.0	0.0	5.102223889037488	2.187323939319713	3.024337997610442	5.211661936930154	False	1	False	1	False	1
884	56.63129973474801	18.56763925729443	54.641909814323604	18.03713527851459	59.01856763925729	20.424403183023873	True	False	3	23.239	False	22.94356647296073	175.41858933985995	0.13262599469495484	0.0	0.0	4.420866489831661	0.0	0.0	4.985396851250001	2.058909110909822	3.024337997610442	5.083247108520264	False	1	False	1	False	1
885	56.63129973474801	18.56763925729443	54.641909814323604	18.03713527851459	59.01856763925729	20.424403183023873	True	False	3	23.289	False	22.94356647296073	175.41858933985995	0.0	0.0	0.0	0.0	0.0	0.0	4.985396851250001	2.058909110909822	3.024337997610442	5.083247108520264	False	1	False	1	False	1
886	56.63129973474801	18.56763925729443	54.641909814323604	18.03713527851459	59.01856763925729	20.424403183023873	True	False	3	23.319	False	22.94356647296073	175.41858933985995	0.0	0.0	0.0	0.0	0.0	0.0	4.985396851250001	2.058909110909822	3.024337997610442	5.083247108520264	False	1	False	1	False	1
887	56.49867374005305	18.56763925729443	54.50928381962865	18.16976127320955	59.01856763925729	20.424403183023873	True	False	3	23.349	False	25.074419341815634	171.81170076028374	0.18756148042082982	0.0	0.13262599469496195	6.252049347360757	0.0	4.420866489831897	5.041532575264774	2.0287876048777638	3.1300858676938823	5.158873472571646	False	1	False	1	False	1
888	56.49867374005305	18.56763925729443	54.50928381962865	18.16976127320955	59.01856763925729	20.424403183023873	True	False	3	23.379	False	25.074419341815634	171.81170076028374	0.0	0.0	0.0	0.0	0.0	0.0	5.041532575264774	2.0287876048777638	3.1300858676938823	5.158873472571646	False	1	False	1	False	1
889	56.49867374005305	18.56763925729443	54.774535809018566	18.16976127320955	59.01856763925729	20.424403183023873	True	False	3	23.409	False	23.389735023919357	173.4887495556093	0.2652519893899168	0.0	0.0	8.841732979664604	0.0	0.0	4.8057482578231925	1.769451467390762	3.1300858676938823	4.899537335084644	False	1	False	1	False	1
890	56.49867374005305	18.56763925729443	54.774535809018566	18.16976127320955	59.01856763925729	20.424403183023873	True	False	3	23.439	False	23.389735023919357	173.4887495556093	0.0	0.0	0.0	0.0	0.0	0.0	4.8057482578231925	1.769451467390762	3.1300858676938823	4.899537335084644	False	1	False	1	False	1
891	56.49867374005305	18.70026525198939	54.37665782493369	18.16976127320955	59.01856763925729	20.424403183023873	True	False	3	23.479	False	20.344101255918435	174.5418273613968	0.39787798408487873	0.0	0.1326259946949584	9.94694960212218	0.0	3.3156498673740304	5.160497734308676	2.187323939319713	3.0532796905096373	5.24060362982935	False	1	False	1	False	1
892	56.49867374005305	18.70026525198939	54.37665782493369	18.16976127320955	59.01856763925729	20.424403183023873	True	False	3	23.509	False	20.344101255918435	174.5418273613968	0.0	0.0	0.0	0.0	0.0	0.0	5.160497734308676	2.187323939319713	3.0532796905096373	5.24060362982935	False	1	False	1	False	1
893	56.36604774535809	18.70026525198939	54.50928381962865	18.16976127320955	59.01856763925729	20.424403183023873	True	False	3	23.549	False	17.07847165487379	176.44716418718636	0.13262599469496195	0.0	0.13262599469496195	3.3156498673741193	0.0	3.3156498673741193	5.041532575264774	1.9310636311088867	3.163623459383704	5.094687090492591	False	1	False	1	False	1
894	56.36604774535809	18.70026525198939	54.50928381962865	18.16976127320955	59.01856763925729	20.424403183023873	True	False	3	23.589	False	17.07847165487379	176.44716418718636	0.0	0.0	0.0	0.0	0.0	0.0	5.041532575264774	1.9310636311088867	3.163623459383704	5.094687090492591	False	1	False	1	False	1
895	56.763925729442974	18.70026525198939	54.641909814323604	18.30238726790451	59.15119363395225	20.424403183023873	True	False	3	23.619	False	25.217997678123304	171.128387037529	0.18756148042083232	0.13262599469496195	0.39787798408488584	6.25204934736084	4.420866489831897	13.262599469495692	4.983632421234998	2.1589947740185345	2.94477497495683	5.103769748975365	False	1	False	1	False	1
896	56.63129973474801	19.09814323607427	54.50928381962865	18.70026525198939	59.283819628647215	20.424403183023873	True	False	3	23.649	False	15.94539590092281	171.16454714922872	0.41940022018147916	0.13262599469496195	0.4194002201814848	13.980007339382109	4.420866489831897	13.980007339382297	5.07630217745481	2.1589947740185282	2.9656073972145744	5.124602171233103	False	1	False	1	False	1
897	56.63129973474801	19.09814323607427	54.50928381962865	18.70026525198939	59.283819628647215	20.424403183023873	True	False	3	23.679	False	15.94539590092281	171.16454714922872	0.0	0.0	0.0	0.0	0.0	0.0	5.07630217745481	2.1589947740185282	2.9656073972145744	5.124602171233103	False	1	False	1	False	1
898	56.49867374005305	19.09814323607427	54.37665782493369	18.83289124668435	59.15119363395225	20.29177718832891	True	False	3	23.709	False	17.10272896905234	167.68449943687762	0.18756148042083734	0.18756148042083734	0.13262599469496195	6.252049347361008	6.252049347361008	4.420866489831897	4.9924483354691525	2.13852990671049	2.908715145817148	5.0472450525276376	False	1	False	1	False	1
899	56.49867374005305	19.09814323607427	54.37665782493369	18.83289124668435	59.15119363395225	20.29177718832891	True	False	3	23.739	False	17.10272896905234	167.68449943687762	0.0	0.0	0.0	0.0	0.0	0.0	4.9924483354691525	2.13852990671049	2.908715145817148	5.0472450525276376	False	1	False	1	False	1
900	56.36604774535809	18.83289124668435	54.50928381962865	18.56763925729443	59.15119363395225	20.29177718832891	True	False	3	23.779	False	19.51587300958264	168.66421117850496	0.2965607397214582	0.0	0.2965607397214582	7.414018493036613	0.0	7.414018493036613	4.951765173101978	1.8756148042083447	3.144103339822201	5.019718144030546	False	1	False	1	False	1
901	56.36604774535809	18.83289124668435	54.50928381962865	18.56763925729443	59.15119363395225	20.29177718832891	True	False	3	23.809	False	19.51587300958264	168.66421117850496	0.0	0.0	0.0	0.0	0.0	0.0	4.951765173101978	1.8756148042083447	3.144103339822201	5.019718144030546	False	1	False	1	False	1
902	56.36604774535809	18.83289124668435	54.50928381962865	18.43501326259947	59.15119363395225	20.29177718832891	True	False	3	23.849	False	15.551218286726458	172.61808428699987	0.13262599469496195	0.0	0.0	3.3156498673741193	0.0	0.0	4.999489873997547	1.8989152603814754	3.144103339822201	5.043018600203676	False	1	False	1	False	1
903	56.36604774535809	18.83289124668435	54.50928381962865	18.43501326259947	59.15119363395225	20.29177718832891	True	False	3	23.889	False	15.551218286726458	172.61808428699987	0.0	0.0	0.0	0.0	0.0	0.0	4.999489873997547	1.8989152603814754	3.144103339822201	5.043018600203676	False	1	False	1	False	1
904	56.63129973474801	18.70026525198939	54.50928381962865	18.43501326259947	59.15119363395225	20.29177718832891	True	False	3	23.919	False	25.150627965675852	167.64834355888948	0.0	0.0	0.2965607397214614	0.0	0.0	9.885357990715006	4.999489873997547	2.13852990671049	2.980398548308251	5.118928455018741	False	1	False	1	False	1
905	56.36604774535809	18.70026525198939	54.37665782493369	18.30238726790451	59.01856763925729	20.29177718832891	True	False	3	23.948999999999998	False	19.653824058053345	171.82629333826287	0.18756148042083484	0.13262599469496195	0.2652519893899239	6.252049347361665	4.420866489832421	8.841732979664842	5.050247417681633	2.028787604877763	3.093343180289283	5.122130785167046	False	1	False	1	False	1
906	56.36604774535809	18.70026525198939	54.37665782493369	18.30238726790451	59.01856763925729	20.29177718832891	True	False	3	23.979	False	19.653824058053345	171.82629333826287	0.0	0.0	0.0	0.0	0.0	0.0	5.050247417681633	2.028787604877763	3.093343180289283	5.122130785167046	False	1	False	1	False	1
907	56.63129973474801	18.70026525198939	54.641909814323604	18.16976127320955	59.01856763925729	20.29177718832891	True	False	3	24.009	False	18.758650347842313	175.42936842140068	0.296560739721455	0.0	0.2652519893899239	9.885357990714793	0.0	8.841732979663794	4.863957777424999	2.058909110909822	2.8691389459925607	4.928048056902383	False	1	False	1	False	1
908	56.63129973474801	18.70026525198939	54.641909814323604	18.16976127320955	59.01856763925729	20.29177718832891	True	False	3	24.049	False	18.758650347842313	175.42936842140068	0.0	0.0	0.0	0.0	0.0	0.0	4.863957777424999	2.058909110909822	2.8691389459925607	4.928048056902383	False	1	False	1	False	1
909	56.63129973474801	18.56763925729443	54.50928381962865	18.16976127320955	59.01856763925729	20.424403183023873	True	False	3	24.079	False	27.255328374943062	171.12142356241864	0.13262599469495484	0.13262599469496195	0.1326259946949584	4.420866489831661	4.420866489831897	4.420866489831779	5.041532575264774	2.1589947740185282	3.024337997610442	5.1833327716289705	False	1	False	1	False	1
910	56.63129973474801	18.56763925729443	54.50928381962865	18.16976127320955	59.01856763925729	20.424403183023873	True	False	3	24.108999999999998	False	27.255328374943062	171.12142356241864	0.0	0.0	0.0	0.0	0.0	0.0	5.041532575264774	2.1589947740185282	3.024337997610442	5.1833327716289705	False	1	False	1	False	1
911	56.233421750663126	18.70026525198939	54.37665782493369	18.16976127320955	59.01856763925729	20.29177718832891	True	False	3	24.139	False	13.799485396019326	176.4509797943932	0.13262599469496195	0.13262599469496195	0.419400220181487	4.420866489831897	4.420866489831897	13.98000733938237	5.103947322253009	1.9310636311088867	3.207794860065736	5.138858491174623	False	1	False	1	False	1
912	56.233421750663126	18.70026525198939	54.37665782493369	18.16976127320955	59.01856763925729	20.29177718832891	True	False	3	24.179	False	13.799485396019326	176.4509797943932	0.0	0.0	0.0	0.0	0.0	0.0	5.103947322253009	1.9310636311088867	3.207794860065736	5.138858491174623	False	1	False	1	False	1
913	56.49867374005305	18.83289124668435	54.774535809018566	18.43501326259947	59.15119363395225	20.29177718832891	True	False	3	24.209	False	15.816176951056486	173.5103155774688	0.47818982433209245	0.13262599469496195	0.2965607397214614	15.939660811069144	4.420866489831897	9.885357990715006	4.754230325977432	1.769451467390762	3.027244618173295	4.796696085564057	False	1	False	1	False	1
914	56.49867374005305	18.83289124668435	54.774535809018566	18.43501326259947	59.15119363395225	20.29177718832891	True	False	3	24.259	False	15.816176951056486	173.5103155774688	0.0	0.0	0.0	0.0	0.0	0.0	4.754230325977432	1.769451467390762	3.027244618173295	4.796696085564057	False	1	False	1	False	1
915	56.63129973474801	18.83289124668435	54.774535809018566	18.30238726790451	59.15119363395225	20.29177718832891	True	False	3	24.279	False	14.123186920939613	176.45031095710988	0.1326259946949584	0.0	0.13262599469496195	6.631299734748061	0.0	6.6312997347482385	4.807577973578741	1.9310636311088936	2.911737188342191	4.842800819451085	False	1	False	1	False	1
916	56.49867374005305	18.83289124668435	54.37665782493369	18.30238726790451	59.01856763925729	20.424403183023873	True	False	3	24.319	False	18.239400846651172	174.55260433216918	0.39787798408487873	0.18756148042083734	0.13262599469496195	9.94694960212218	4.689037010521034	3.3156498673741193	5.103947322253009	2.187323939319713	2.980398548308251	5.167722487627964	False	1	False	1	False	1
917	56.49867374005305	18.83289124668435	54.37665782493369	18.30238726790451	59.01856763925729	20.424403183023873	True	False	3	24.349	False	18.239400846651172	174.55260433216918	0.0	0.0	0.0	0.0	0.0	0.0	5.103947322253009	2.187323939319713	2.980398548308251	5.167722487627964	False	1	False	1	False	1
918	56.49867374005305	18.70026525198939	54.50928381962865	18.16976127320955	59.01856763925729	20.424403183023873	True	False	3	24.379	False	19.448927545707345	175.43318546440105	0.18756148042083734	0.0	0.13262599469496195	6.252049347361008	0.0	4.420866489831897	5.041532575264774	2.0589091109098154	3.0532796905096373	5.112188801419453	False	1	False	1	False	1
919	56.49867374005305	18.70026525198939	54.50928381962865	18.16976127320955	59.01856763925729	20.424403183023873	True	False	3	24.409	False	19.448927545707345	175.43318546440105	0.0	0.0	0.0	0.0	0.0	0.0	5.041532575264774	2.0589091109098154	3.0532796905096373	5.112188801419453	False	1	False	1	False	1
920	56.63129973474801	18.70026525198939	54.641909814323604	18.30238726790451	59.01856763925729	20.29177718832891	True	False	3	24.448999999999998	False	22.380135051959694	171.8186642353941	0.18756148042083232	0.13262599469496195	0.13262599469496195	4.689037010520908	3.3156498673741193	3.3156498673741193	4.807577973578741	2.02878760487777	2.8691389459925607	4.897926550870331	False	1	False	1	False	1
921	56.63129973474801	18.70026525198939	54.641909814323604	18.30238726790451	59.01856763925729	20.29177718832891	True	False	3	24.479	False	22.380135051959694	171.8186642353941	0.0	0.0	0.0	0.0	0.0	0.0	4.807577973578741	2.02878760487777	2.8691389459925607	4.897926550870331	False	1	False	1	False	1
922	56.63129973474801	18.83289124668435	54.50928381962865	18.16976127320955	59.01856763925729	20.29177718832891	True	False	3	24.509	False	14.075540978577155	177.85579292252484	0.18756148042083232	0.0	0.13262599469496195	6.25204934736084	0.0	4.420866489831897	4.983632421234992	2.2232167923395503	2.797748423040975	5.020965215380525	False	1	False	1	False	1
923	56.63129973474801	18.83289124668435	54.50928381962865	18.16976127320955	59.01856763925729	20.29177718832891	True	False	3	24.559	False	14.075540978577155	177.85579292252484	0.0	0.0	0.0	0.0	0.0	0.0	4.983632421234992	2.2232167923395503	2.797748423040975	5.020965215380525	False	1	False	1	False	1
924	56.49867374005305	18.70026525198939	54.50928381962865	18.16976127320955	59.01856763925729	20.424403183023873	True	False	3	24.579	False	19.448927545707345	175.43318546440105	0.0	0.13262599469496195	0.18756148042083734	0.0	6.6312997347482385	9.378074021042067	5.041532575264774	2.0589091109098154	3.0532796905096373	5.112188801419453	False	1	False	1	False	1
925	56.63129973474801	18.56763925729443	54.50928381962865	18.03713527851459	59.01856763925729	20.29177718832891	True	False	3	24.619	False	21.801409486351826	174.52723444577978	0.1326259946949584	0.13262599469496195	0.18756148042083484	3.3156498673740304	3.3156498673741193	4.689037010520971	5.041532575264773	2.187323939319713	2.944774974956828	5.132098914276541	False	1	False	1	False	1
926	56.63129973474801	18.56763925729443	54.50928381962865	18.03713527851459	59.01856763925729	20.29177718832891	True	False	3	24.649	False	21.801409486351826	174.52723444577978	0.0	0.0	0.0	0.0	0.0	0.0	5.041532575264773	2.187323939319713	2.944774974956828	5.132098914276541	False	1	False	1	False	1
927	56.63129973474801	18.83289124668435	54.774535809018566	18.16976127320955	59.15119363395225	20.29177718832891	True	False	3	24.679	False	10.414758763809115	-179.85204317825392	0.29656073972145347	0.13262599469496195	0.26525198938992034	9.885357990715912	4.420866489832421	8.841732979664723	4.863957777424999	1.9716271548167812	2.911737188342191	4.883364343158973	False	1	False	1	False	1
928	56.63129973474801	18.83289124668435	54.774535809018566	18.16976127320955	59.15119363395225	20.29177718832891	True	False	3	24.709	False	10.414758763809115	-179.85204317825392	0.0	0.0	0.0	0.0	0.0	0.0	4.863957777424999	1.9716271548167812	2.911737188342191	4.883364343158973	False	1	False	1	False	1
929	56.63129973474801	18.96551724137931	54.774535809018566	18.70026525198939	59.283819628647215	20.424403183023873	True	False	3	24.749	False	20.680691388817124	168.66737290714298	0.5305039787798407	0.18756148042083734	0.1326259946949584	13.2625994694963	4.689037010521034	3.3156498673740304	4.827659077772229	1.8756148042083518	3.0272446181732966	4.902859422381648	False	1	False	1	False	1
930	56.63129973474801	18.96551724137931	54.774535809018566	18.70026525198939	59.283819628647215	20.424403183023873	True	False	3	24.779	False	20.680691388817124	168.66737290714298	0.0	0.0	0.0	0.0	0.0	0.0	4.827659077772229	1.8756148042083518	3.0272446181732966	4.902859422381648	False	1	False	1	False	1
931	56.763925729442974	18.96551724137931	54.774535809018566	18.43501326259947	59.283819628647215	20.424403183023873	True	False	3	24.809	False	15.137165643724979	175.44711596368975	0.26525198938992034	0.0	0.13262599469496195	8.841732979663677	0.0	4.420866489831897	4.928621797363941	2.058909110909822	2.911737188342193	4.9706462992520155	False	1	False	1	False	1
932	56.763925729442974	18.96551724137931	54.774535809018566	18.43501326259947	59.283819628647215	20.424403183023873	True	False	3	24.858999999999998	False	15.137165643724979	175.44711596368975	0.0	0.0	0.0	0.0	0.0	0.0	4.928621797363941	2.058909110909822	2.911737188342193	4.9706462992520155	False	1	False	1	False	1
933	56.763925729442974	18.83289124668435	54.641909814323604	18.30238726790451	59.15119363395225	20.424403183023873	True	False	3	24.879	False	19.6538240580534	174.54497522930038	0.18756148042083484	0.13262599469496195	0.1326259946949584	9.378074021040277	6.631299734747061	6.631299734746883	4.983632421234998	2.18732393931972	2.8691389459925607	5.05646288531228	False	1	False	1	False	1
934	56.233421750663126	18.96551724137931	54.244031830238725	18.30238726790451	59.01856763925729	20.29177718832891	True	False	3	24.919	False	7.0283962389496235	178.95512208639911	0.39787798408487873	0.18756148042083734	0.5468309848299348	9.94694960212218	4.689037010521034	13.67077462074866	5.172413793103447	2.0970011009074105	3.084801949499472	5.181803050406883	False	1	False	1	False	1
935	56.233421750663126	18.96551724137931	54.244031830238725	18.30238726790451	59.01856763925729	20.29177718832891	True	False	3	24.948999999999998	False	7.0283962389496235	178.95512208639911	0.0	0.0	0.0	0.0	0.0	0.0	5.172413793103447	2.0970011009074105	3.084801949499472	5.181803050406883	False	1	False	1	False	1
936	56.49867374005305	18.70026525198939	54.641909814323604	18.30238726790451	59.15119363395225	20.29177718832891	True	False	3	24.979	False	18.868999455061495	172.60348883838597	0.39787798408487873	0.13262599469496195	0.3751229608416721	13.262599469495456	4.420866489831897	12.50409869472193	4.928621797363939	1.8989152603814816	3.093343180289283	4.992258440670764	False	1	False	1	False	1
937	56.49867374005305	18.70026525198939	54.641909814323604	18.30238726790451	59.15119363395225	20.29177718832891	True	False	3	25.009	False	18.868999455061495	172.60348883838597	0.0	0.0	0.0	0.0	0.0	0.0	4.928621797363939	1.8989152603814816	3.093343180289283	4.992258440670764	False	1	False	1	False	1
938	56.63129973474801	18.70026525198939	54.641909814323604	18.30238726790451	59.15119363395225	20.29177718832891	True	False	3	25.049	False	20.965711840557514	171.8186642353941	0.0	0.0	0.13262599469496195	0.0	0.0	3.3156498673741193	4.928621797363939	2.02878760487777	2.980398548308251	5.009186153186021	False	1	False	1	False	1
939	56.63129973474801	18.70026525198939	54.641909814323604	18.30238726790451	59.15119363395225	20.29177718832891	True	False	3	25.079	False	20.965711840557514	171.8186642353941	0.0	0.0	0.0	0.0	0.0	0.0	4.928621797363939	2.02878760487777	2.980398548308251	5.009186153186021	False	1	False	1	False	1
940	56.49867374005305	18.70026525198939	54.37665782493369	18.16976127320955	59.15119363395225	20.29177718832891	True	False	3	25.108999999999998	False	16.927513064147046	174.5418273613968	0.296560739721455	0.0	0.13262599469496195	9.885357990715963	0.0	4.420866489832421	5.224858250289709	2.187323939319713	3.093343180289283	5.280667119608996	False	1	False	1	False	1
941	56.49867374005305	18.70026525198939	54.37665782493369	18.16976127320955	59.15119363395225	20.29177718832891	True	False	3	25.159	False	16.927513064147046	174.5418273613968	0.0	0.0	0.0	0.0	0.0	0.0	5.224858250289709	2.187323939319713	3.093343180289283	5.280667119608996	False	1	False	1	False	1
942	56.49867374005305	18.70026525198939	54.774535809018566	18.16976127320955	59.15119363395225	20.29177718832891	True	False	3	25.179	False	13.86102756302117	177.59686173274508	0.39787798408487873	0.0	0.0	19.89389920424436	0.0	0.0	4.863957777424999	1.803908555535206	3.093343180289283	4.897251735824489	False	1	False	1	False	1
943	56.63129973474801	18.70026525198939	54.90716180371353	18.30238726790451	59.15119363395225	20.424403183023873	True	False	3	25.219	False	21.38572793192848	173.49571370604562	0.18756148042083734	0.13262599469496195	0.13262599469496195	4.689037010520617	3.315649867373825	3.315649867373825	4.744971835543319	1.7694514673907613	3.0532796905096373	4.822731157900399	False	1	False	1	False	1
944	56.63129973474801	18.70026525198939	54.90716180371353	18.30238726790451	59.15119363395225	20.424403183023873	True	False	3	25.249	False	21.38572793192848	173.49571370604562	0.0	0.0	0.0	0.0	0.0	0.0	4.744971835543319	1.7694514673907613	3.0532796905096373	4.822731157900399	False	1	False	1	False	1
945	56.763925729442974	18.70026525198939	54.774535809018566	18.16976127320955	59.15119363395225	20.424403183023873	True	False	3	25.279	False	20.906235776140843	175.42554994183027	0.18756148042083734	0.0	0.13262599469496195	6.252049347361008	0.0	4.420866489831897	4.923265568506787	2.058909110909822	2.94477497495683	5.003684085866652	False	1	False	1	False	1
946	56.763925729442974	18.70026525198939	54.774535809018566	18.16976127320955	59.15119363395225	20.424403183023873	True	False	3	25.309	False	20.906235776140843	175.42554994183027	0.0	0.0	0.0	0.0	0.0	0.0	4.923265568506787	2.058909110909822	2.94477497495683	5.003684085866652	False	1	False	1	False	1
947	56.763925729442974	18.56763925729443	54.641909814323604	17.90450928381963	59.15119363395225	20.424403183023873	True	False	3	25.349	False	20.520959014836933	177.83041915348878	0.2965607397214582	0.0	0.1326259946949584	7.414018493036613	0.0	3.3156498673740304	5.1656079825332775	2.223216792339557	3.024337997610442	5.247554789949999	False	1	False	1	False	1
948	56.763925729442974	18.56763925729443	54.641909814323604	17.90450928381963	59.15119363395225	20.424403183023873	True	False	3	25.379	False	20.520959014836933	177.83041915348878	0.0	0.0	0.0	0.0	0.0	0.0	5.1656079825332775	2.223216792339557	3.024337997610442	5.247554789949999	False	1	False	1	False	1
949	56.63129973474801	18.43501326259947	54.50928381962865	17.77188328912467	59.15119363395225	20.424403183023873	True	False	3	25.409	False	20.936138555981834	177.8234653065763	0.18756148042082982	0.0	0.18756148042083734	6.252049347361497	0.0	6.252049347361748	5.346324766776223	2.223216792339549	3.2105353944058885	5.433752186745437	False	1	False	1	False	1
950	56.63129973474801	18.43501326259947	54.50928381962865	17.77188328912467	59.15119363395225	20.424403183023873	True	False	3	25.459	False	20.936138555981834	177.8234653065763	0.0	0.0	0.0	0.0	0.0	0.0	5.346324766776223	2.223216792339549	3.2105353944058885	5.433752186745437	False	1	False	1	False	1
951	56.89655172413793	18.56763925729443	54.774535809018566	17.90450928381963	59.01856763925729	20.424403183023873	True	False	3	25.489	False	23.83190052944828	177.82659712748307	0.29656073972145347	0.13262599469496195	0.296560739721455	9.885357990714741	4.420866489831897	9.885357990714793	4.935754394145462	2.2232167923395503	2.8196673243327974	5.042884116672347	False	1	False	1	False	1
952	56.763925729442974	18.96551724137931	54.50928381962865	18.16976127320955	59.283819628647215	20.424403183023873	True	False	3	25.519	False	10.628547993686317	179.94180311443964	0.3751229608416672	0.2652519893899239	0.41940022018147916	12.504098694723247	8.841732979664842	13.980007339383764	5.28011385607278	2.3909491216604715	2.911737188342193	5.302686310002665	False	1	False	1	False	1
953	56.763925729442974	18.96551724137931	54.50928381962865	18.16976127320955	59.283819628647215	20.424403183023873	True	False	3	25.549	False	10.628547993686317	179.94180311443964	0.0	0.0	0.0	0.0	0.0	0.0	5.28011385607278	2.3909491216604715	2.911737188342193	5.302686310002665	False	1	False	1	False	1
954	56.49867374005305	18.83289124668435	54.37665782493369	18.03713527851459	59.01856763925729	20.424403183023873	True	False	3	25.579	False	11.719599094994184	-178.9491464227014	0.18756148042083484	0.2652519893899239	0.2965607397214598	6.252049347360924	8.841732979663794	9.885357990714953	5.219806009059527	2.2663139908004055	2.980398548308251	5.246712539108657	False	1	False	1	False	1
955	56.49867374005305	18.83289124668435	54.37665782493369	18.03713527851459	59.01856763925729	20.424403183023873	True	False	3	25.608999999999998	False	11.719599094994184	-178.9491464227014	0.0	0.0	0.0	0.0	0.0	0.0	5.219806009059527	2.2663139908004055	2.980398548308251	5.246712539108657	False	1	False	1	False	1
956	56.49867374005305	18.56763925729443	54.50928381962865	17.90450928381963	59.01856763925729	20.424403183023873	True	False	3	25.649	False	17.949402992913836	178.91516392863423	0.18756148042083734	0.0	0.26525198938992034	4.689037010520617	0.0	6.631299734747561	5.165607982533271	2.097001100907412	3.1300858676938823	5.227086968601294	False	1	False	1	False	1
957	56.49867374005305	18.56763925729443	54.50928381962865	17.90450928381963	59.01856763925729	20.424403183023873	True	False	3	25.679	False	17.949402992913836	178.91516392863423	0.0	0.0	0.0	0.0	0.0	0.0	5.165607982533271	2.097001100907412	3.1300858676938823	5.227086968601294	False	1	False	1	False	1
958	56.63129973474801	18.83289124668435	54.90716180371353	18.30238726790451	59.15119363395225	20.424403183023873	True	False	3	25.709	False	15.172915345525297	177.60382588318154	0.5626844412625045	0.13262599469496195	0.2965607397214582	18.756148042082774	4.420866489831897	9.885357990714898	4.744971835543319	1.803908555535206	2.980398548308251	4.784307103843457	False	1	False	1	False	1
959	56.63129973474801	18.83289124668435	54.90716180371353	18.30238726790451	59.15119363395225	20.424403183023873	True	False	3	25.749	False	15.172915345525297	177.60382588318154	0.0	0.0	0.0	0.0	0.0	0.0	4.744971835543319	1.803908555535206	2.980398548308251	4.784307103843457	False	1	False	1	False	1
960	56.763925729442974	18.70026525198939	54.90716180371353	18.16976127320955	59.15119363395225	20.424403183023873	True	False	3	25.779	False	19.892257053355536	176.43570874769782	0.13262599469496195	0.0	0.18756148042083734	4.420866489831897	0.0	6.252049347361008	4.8057482578231925	1.9310636311088936	2.94477497495683	4.875838606065724	False	1	False	1	False	1
961	56.763925729442974	18.70026525198939	54.90716180371353	18.16976127320955	59.15119363395225	20.424403183023873	True	False	3	25.819	False	19.892257053355536	176.43570874769782	0.0	0.0	0.0	0.0	0.0	0.0	4.8057482578231925	1.9310636311088936	2.94477497495683	4.875838606065724	False	1	False	1	False	1
962	56.763925729442974	18.43501326259947	54.774535809018566	17.90450928381963	59.15119363395225	20.424403183023873	True	False	3	25.849	False	24.874153914127746	175.40398966935925	0.2965607397214582	0.0	0.26525198938992034	9.885357990714898	0.0	8.841732979663677	5.050247417681637	2.058909110909822	3.1075263962493294	5.166435507159152	False	1	False	1	False	1
963	56.233421750663126	18.70026525198939	54.37665782493369	17.90450928381963	59.01856763925729	20.424403183023873	True	False	3	25.879	False	8.560889571164578	-176.31737522889907	0.39787798408487873	0.13262599469496195	0.5931214794429212	13.262599469495456	4.420866489831897	19.770715981429955	5.281779244493333	2.020098967072651	3.275620433747606	5.295719400820257	False	1	False	1	False	1
964	56.233421750663126	18.70026525198939	54.37665782493369	17.90450928381963	59.01856763925729	20.424403183023873	True	False	3	25.909	False	8.560889571164578	-176.31737522889907	0.0	0.0	0.0	0.0	0.0	0.0	5.281779244493333	2.020098967072651	3.275620433747606	5.295719400820257	False	1	False	1	False	1
965	56.49867374005305	18.43501326259947	54.50928381962865	17.77188328912467	59.01856763925729	20.55702917771883	True	False	3	25.948999999999998	False	21.665958723290277	178.904389493237	0.18756148042083484	0.1326259946949584	0.3751229608416721	4.689037010520971	3.3156498673740304	9.378074021042003	5.3000639794928555	2.0970011009074105	3.2943613656165014	5.391362466523912	False	1	False	1	False	1
966	56.49867374005305	18.43501326259947	54.50928381962865	17.77188328912467	59.01856763925729	20.55702917771883	True	False	3	25.979	False	21.665958723290277	178.904389493237	0.0	0.0	0.0	0.0	0.0	0.0	5.3000639794928555	2.0970011009074105	3.2943613656165014	5.391362466523912	False	1	False	1	False	1
967	56.763925729442974	18.56763925729443	54.774535809018566	18.16976127320955	59.15119363395225	20.424403183023873	True	False	3	26.009	False	26.56505117707801	171.804065237713	0.4781898243320905	0.18756148042083484	0.2965607397214614	15.93966081106908	6.252049347360924	9.885357990715006	4.923265568506787	2.028787604877771	3.024337997610442	5.053125602488213	False	1	False	1	False	1
968	56.763925729442974	18.56763925729443	54.774535809018566	18.16976127320955	59.15119363395225	20.424403183023873	True	False	3	26.049	False	26.56505117707801	171.804065237713	0.0	0.0	0.0	0.0	0.0	0.0	4.923265568506787	2.028787604877771	3.024337997610442	5.053125602488213	False	1	False	1	False	1
969	56.49867374005305	18.83289124668435	54.641909814323604	18.30238726790451	59.15119363395225	20.424403183023873	True	False	3	26.079	False	15.018360631150697	176.45412766229677	0.18756148042083734	0.0	0.3751229608416721	6.252049347361008	0.0	12.50409869472193	4.983632421234998	1.9310636311088936	3.093343180289283	5.024406811398176	False	1	False	1	False	1
970	56.49867374005305	18.83289124668435	54.641909814323604	18.30238726790451	59.15119363395225	20.424403183023873	True	False	3	26.119	False	15.018360631150697	176.45412766229677	0.0	0.0	0.0	0.0	0.0	0.0	4.983632421234998	1.9310636311088936	3.093343180289283	5.024406811398176	False	1	False	1	False	1
971	56.63129973474801	18.96551724137931	54.50928381962865	18.30238726790451	59.15119363395225	20.424403183023873	True	False	3	26.149	False	12.714558185601216	177.86657166672825	0.13262599469495484	0.0	0.18756148042083484	4.420866489831661	0.0	6.252049347360924	5.103947322253009	2.223216792339549	2.911737188342193	5.1349539806817415	False	1	False	1	False	1
972	56.63129973474801	18.56763925729443	54.50928381962865	18.03713527851459	59.01856763925729	20.424403183023873	True	False	3	26.179	False	23.83874018317177	174.52723444577978	0.26525198938992034	0.13262599469496195	0.39787798408487873	8.841732979664723	4.420866489832421	13.262599469497026	5.102223889037488	2.187323939319713	3.024337997610442	5.211661936930154	False	1	False	1	False	1
973	56.63129973474801	18.56763925729443	54.50928381962865	18.03713527851459	59.01856763925729	20.424403183023873	True	False	3	26.209	False	23.83874018317177	174.52723444577978	0.0	0.0	0.0	0.0	0.0	0.0	5.102223889037488	2.187323939319713	3.024337997610442	5.211661936930154	False	1	False	1	False	1
974	56.49867374005305	18.70026525198939	54.37665782493369	18.03713527851459	59.01856763925729	20.424403183023873	True	False	3	26.249	False	17.026320087583635	177.8488329939764	0.13262599469496195	0.0	0.18756148042083484	3.3156498673741193	0.0	4.689037010520971	5.219806009059527	2.223216792339549	3.0532796905096373	5.276496482849186	False	1	False	1	False	1
975	56.49867374005305	18.70026525198939	54.37665782493369	18.03713527851459	59.01856763925729	20.424403183023873	True	False	3	26.279	False	17.026320087583635	177.8488329939764	0.0	0.0	0.0	0.0	0.0	0.0	5.219806009059527	2.223216792339549	3.0532796905096373	5.276496482849186	False	1	False	1	False	1
976	56.49867374005305	18.56763925729443	54.37665782493369	17.77188328912467	59.15119363395225	20.424403183023873	True	False	3	26.309	False	14.435974978975194	-178.97069318725863	0.26525198938992034	0.13262599469496195	0.1326259946949584	8.841732979663677	4.420866489831897	4.420866489831779	5.4618727538392555	2.2663139908004055	3.2378131606720686	5.504127151472474	False	1	False	1	False	1
977	56.49867374005305	18.56763925729443	54.37665782493369	17.77188328912467	59.15119363395225	20.424403183023873	True	False	3	26.349	False	14.435974978975194	-178.97069318725863	0.0	0.0	0.0	0.0	0.0	0.0	5.4618727538392555	2.2663139908004055	3.2378131606720686	5.504127151472474	False	1	False	1	False	1
978	56.63129973474801	18.43501326259947	54.774535809018566	17.77188328912467	59.15119363395225	20.424403183023873	True	False	3	26.379	False	18.636339134189885	-179.88438142975065	0.39787798408487873	0.0	0.18756148042083734	13.262599469495456	0.0	6.252049347361008	5.117713894316906	1.97162715481678	3.2105353944058885	5.182162549222669	False	1	False	1	False	1
979	56.63129973474801	18.43501326259947	54.774535809018566	17.77188328912467	59.15119363395225	20.424403183023873	True	False	3	26.419	False	18.636339134189885	-179.88438142975065	0.0	0.0	0.0	0.0	0.0	0.0	5.117713894316906	1.97162715481678	3.2105353944058885	5.182162549222669	False	1	False	1	False	1
980	56.763925729442974	18.43501326259947	55.172413793103445	17.90450928381963	59.283819628647215	20.424403183023873	True	False	3	26.448999999999998	False	19.85521436932118	178.8960466032231	0.41940022018148027	0.13262599469496195	0.13262599469496195	13.980007339383802	4.420866489832421	4.420866489832421	4.8221907062859035	1.6776008807259368	3.2105353944058885	4.888136275131825	False	1	False	1	False	1
981	56.89655172413793	18.43501326259947	55.03978779840849	17.77188328912467	59.15119363395225	20.424403183023873	True	False	3	26.489	False	21.769841566949356	-179.89203334296303	0.18756148042082982	0.13262599469496195	0.13262599469495484	4.689037010520429	3.315649867373825	3.315649867373647	4.892802850317429	1.9716271548167734	3.006839270226695	4.978466425043468	False	1	False	1	False	1
982	56.89655172413793	18.43501326259947	55.03978779840849	17.77188328912467	59.15119363395225	20.424403183023873	True	False	3	26.509	False	21.769841566949356	-179.89203334296303	0.0	0.0	0.0	0.0	0.0	0.0	4.892802850317429	1.9716271548167734	3.006839270226695	4.978466425043468	False	1	False	1	False	1
983	56.763925729442974	18.30238726790451	54.774535809018566	17.50663129973475	59.01856763925729	20.424403183023873	True	False	3	26.549	False	21.46288592471992	-177.7583476427095	0.3751229608416721	0.13262599469496195	0.18756148042082982	9.378074021042003	3.3156498673741193	4.689037010520845	5.150262026246046	2.1426385174275255	3.0961850212012556	5.238823538628781	False	1	False	1	False	1
984	56.763925729442974	18.30238726790451	54.774535809018566	17.50663129973475	59.01856763925729	20.424403183023873	True	False	3	26.579	False	21.46288592471992	-177.7583476427095	0.0	0.0	0.0	0.0	0.0	0.0	5.150262026246046	2.1426385174275255	3.0961850212012556	5.238823538628781	False	1	False	1	False	1
985	56.63129973474801	18.30238726790451	54.641909814323604	17.24137931034483	59.01856763925729	20.424403183023873	True	False	3	26.608999999999998	False	13.561052400717351	-171.5049851970949	0.2965607397214582	0.0	0.13262599469496195	9.885357990716068	0.0	4.420866489832421	5.411725666605614	2.2546419098143273	3.1940569174515336	5.448698827265861	False	1	False	1	False	1
986	56.63129973474801	18.30238726790451	54.641909814323604	17.24137931034483	59.01856763925729	20.424403183023873	True	False	3	26.649	False	13.561052400717351	-171.5049851970949	0.0	0.0	0.0	0.0	0.0	0.0	5.411725666605614	2.2546419098143273	3.1940569174515336	5.448698827265861	False	1	False	1	False	1
987	56.49867374005305	18.30238726790451	54.50928381962865	17.24137931034483	59.01856763925729	20.424403183023873	True	False	3	26.679	False	12.028420610359278	-171.50115575849682	0.13262599469495484	0.0	0.13262599469496195	4.420866489832184	0.0	4.420866489832421	5.519536351905781	2.2546419098143216	3.2943613656165014	5.549003275430823	False	1	False	1	False	1
988	56.49867374005305	18.30238726790451	54.50928381962865	17.24137931034483	59.01856763925729	20.424403183023873	True	False	3	26.729	False	12.028420610359278	-171.50115575849682	0.0	0.0	0.0	0.0	0.0	0.0	5.519536351905781	2.2546419098143216	3.2943613656165014	5.549003275430823	False	1	False	1	False	1
989	56.36604774535809	18.30238726790451	54.244031830238725	16.97612732095491	58.753315649867375	20.29177718832891	True	False	3	26.749	False	7.800187884181632	-167.58213090880497	0.3751229608416721	0.296560739721455	0.13262599469496195	18.756148042084007	14.828036986073068	6.6312997347482385	5.597068394166895	2.502382263144987	3.107526396249333	5.6099086593943195	False	1	False	1	False	1
990	56.49867374005305	18.30238726790451	54.50928381962865	17.108753315649867	58.88594164456234	20.29177718832891	True	False	3	26.789	False	8.841814560191548	-168.62065340684546	0.2965607397214598	0.13262599469496195	0.13262599469496195	7.414018493035995	3.315649867373825	3.315649867373825	5.411725666605614	2.320007385216962	3.107526396249333	5.427533781466295	False	1	False	1	False	1
991	56.49867374005305	18.30238726790451	54.50928381962865	17.108753315649867	58.88594164456234	20.29177718832891	True	False	3	26.809	False	8.841814560191548	-168.62065340684546	0.0	0.0	0.0	0.0	0.0	0.0	5.411725666605614	2.320007385216962	3.107526396249333	5.427533781466295	False	1	False	1	False	1
992	56.63129973474801	18.43501326259947	54.90716180371353	17.639257294429708	58.88594164456234	20.424403183023873	True	False	3	26.849	False	16.648525056170755	-174.77766846780318	0.6631299734747997	0.13262599469496195	0.18756148042083484	16.578249336870346	3.3156498673741193	4.689037010520971	4.856719741008106	1.8989152603814803	3.006839270226695	4.905754530608175	False	1	False	1	False	1
993	56.63129973474801	18.43501326259947	54.90716180371353	17.639257294429708	58.88594164456234	20.424403183023873	True	False	3	26.879	False	16.648525056170755	-174.77766846780318	0.0	0.0	0.0	0.0	0.0	0.0	4.856719741008106	1.8989152603814803	3.006839270226695	4.905754530608175	False	1	False	1	False	1
994	56.763925729442974	18.43501326259947	54.90716180371353	17.374005305039788	58.88594164456234	20.55702917771883	True	False	3	26.909	False	15.255118703057823	-169.82948004314363	0.26525198938992034	0.1326259946949584	0.13262599469496195	8.841732979664723	4.420866489832302	4.420866489832421	5.095324326869642	2.138529906710493	3.000983686733357	5.13951359344385	False	1	False	1	False	1
995	56.763925729442974	18.43501326259947	54.90716180371353	17.374005305039788	58.88594164456234	20.55702917771883	True	False	3	26.948999999999998	False	15.255118703057823	-169.82948004314363	0.0	0.0	0.0	0.0	0.0	0.0	5.095324326869642	2.138529906710493	3.000983686733357	5.13951359344385	False	1	False	1	False	1
996	56.89655172413793	18.30238726790451	54.90716180371353	17.108753315649867	58.88594164456234	20.424403183023873	True	False	3	26.979	False	15.883853733920942	-168.63215134757272	0.26525198938992034	0.1326259946949584	0.18756148042082982	8.841732979663677	4.420866489831779	6.252049347360757	5.1792106604155554	2.320007385216962	2.9087151458171525	5.228722531034114	False	1	False	1	False	1
997	56.89655172413793	18.30238726790451	54.90716180371353	17.108753315649867	58.88594164456234	20.424403183023873	True	False	3	27.029	False	15.883853733920942	-168.63215134757272	0.0	0.0	0.0	0.0	0.0	0.0	5.1792106604155554	2.320007385216962	2.9087151458171525	5.228722531034114	False	1	False	1	False	1
998	56.89655172413793	18.16976127320955	55.03978779840849	16.843501326259947	58.753315649867375	20.29177718832891	True	False	3	27.049	False	13.276397042315866	-164.08360992514523	0.2965607397214582	0.18756148042083734	0.13262599469496195	14.828036986073226	9.378074021042067	6.6312997347482385	5.06763214178854	2.2817838904622314	2.8196673243327997	5.101451214795031	False	1	False	1	False	1
999	56.63129973474801	18.03713527851459	54.50928381962865	16.710875331564985	58.753315649867375	20.29177718832891	True	False	3	27.089	False	14.7303213808448	-167.61131982515812	0.5468309848299288	0.0	0.29656073972145347	13.67077462074851	0.0	7.414018493036495	5.552896927177273	2.502382263144989	3.0961850212012583	5.598567284346247	False	1	False	1	False	1
1000	56.63129973474801	18.03713527851459	54.50928381962865	16.710875331564985	58.753315649867375	20.29177718832891	True	False	3	27.108999999999998	False	14.7303213808448	-167.61131982515812	0.0	0.0	0.0	0.0	0.0	0.0	5.552896927177273	2.502382263144989	3.0961850212012583	5.598567284346247	False	1	False	1	False	1
1001	56.233421750663126	17.90450928381963	54.244031830238725	16.445623342175065	58.753315649867375	20.29177718832891	True	False	3	27.149	False	7.198004563577126	-163.37671108002468	0.3751229608416721	0.0	0.41940022018148815	9.37807402104117	0.0	10.485005504536495	5.92676471392688	2.466986105800831	3.471154463740693	5.938140569541524	False	1	False	1	False	1
1002	56.233421750663126	17.90450928381963	54.244031830238725	16.445623342175065	58.753315649867375	20.29177718832891	True	False	3	27.179	False	7.198004563577126	-163.37671108002468	0.0	0.0	0.0	0.0	0.0	0.0	5.92676471392688	2.466986105800831	3.471154463740693	5.938140569541524	False	1	False	1	False	1
1003	55.83554376657825	17.639257294429708	53.97877984084881	16.180371352785144	58.62068965517241	20.29177718832891	True	False	3	27.209	False	5.445592385334458	-161.48715391640079	0.3751229608416672	0.13262599469496195	0.47818982433209245	12.504098694721765	4.420866489831897	15.939660811069144	6.200885797114565	2.361338702223453	3.8461538461538463	6.207492548377299	False	1	False	1	False	1
1004	55.83554376657825	17.639257294429708	53.97877984084881	16.180371352785144	58.62068965517241	20.29177718832891	True	False	3	27.249	False	5.445592385334458	-161.48715391640079	0.0	0.0	0.0	0.0	0.0	0.0	6.200885797114565	2.361338702223453	3.8461538461538463	6.207492548377299	False	1	False	1	False	1
1005	55.57029177718833	17.24137931034483	53.44827586206897	15.649867374005305	58.62068965517241	20.29177718832891	True	False	3	27.279	False	8.130102354155946	-162.8021040163559	0.750245921683338	0.0	0.4781898243320905	25.008197389443655	0.0	15.93966081106908	6.949905839031244	2.6525198938992043	4.313914049679198	6.966433943578402	False	1	False	1	False	1
1006	55.57029177718833	17.24137931034483	53.44827586206897	15.649867374005305	58.62068965517241	20.29177718832891	True	False	3	27.329	False	8.130102354155946	-162.8021040163559	0.0	0.0	0.0	0.0	0.0	0.0	6.949905839031244	2.6525198938992043	4.313914049679198	6.966433943578402	False	1	False	1	False	1
1007	55.30503978779841	16.97612732095491	53.315649867374006	15.384615384615385	58.62068965517241	20.424403183023873	True	False	3	27.349	False	7.463494459985271	-161.02982261370096	0.2965607397214582	0.13262599469496195	0.3751229608416721	14.828036986073226	6.6312997347482385	18.756148042084007	7.317301975667756	2.5476621634348193	4.783737081398258	7.331399244833078	False	1	False	1	False	1
1008	55.30503978779841	16.97612732095491	53.183023872679044	15.251989389920425	58.753315649867375	20.424403183023873	True	False	3	27.389	False	5.906141113770442	-160.60266179310082	0.18756148042083606	0.13262599469496195	0.0	4.689037010521002	3.3156498673741193	0.0	7.601448212682813	2.7341549241496423	4.876598490941708	7.6107534150913505	False	1	False	1	False	1
1009	55.30503978779841	16.97612732095491	53.183023872679044	15.251989389920425	58.753315649867375	20.424403183023873	True	False	3	27.409	False	5.906141113770442	-160.60266179310082	0.0	0.0	0.0	0.0	0.0	0.0	7.601448212682813	2.7341549241496423	4.876598490941708	7.6107534150913505	False	1	False	1	False	1
1010	55.30503978779841	17.108753315649867	53.44827586206897	15.384615384615385	58.753315649867375	20.424403183023873	True	False	3	27.448999999999998	False	0.9977936825859542	-156.814568396876	0.2965607397214606	0.0	0.1326259946949584	7.414018493036672	0.0	3.3156498673740304	7.317301975667756	2.533816070894267	4.78373708139826	7.317553152292527	False	1	False	1	False	1
1011	55.30503978779841	17.108753315649867	53.44827586206897	15.384615384615385	58.753315649867375	20.424403183023873	True	False	3	27.479	False	0.9977936825859542	-156.814568396876	0.0	0.0	0.0	0.0	0.0	0.0	7.317301975667756	2.533816070894267	4.78373708139826	7.317553152292527	False	1	False	1	False	1
1012	55.03978779840849	16.710875331564985	53.315649867374006	14.721485411140584	58.62068965517241	20.424403183023873	True	False	3	27.509	False	-3.043990103964804	-150.6576559789046	0.6762625349592554	0.13262599469496195	0.47818982433209345	22.542084498640993	4.420866489831897	15.939660811069178	7.788884275875873	2.6325508277558622	5.158793193309475	7.7913440210653375	False	1	False	1	False	1
1013	55.03978779840849	16.710875331564985	53.315649867374006	14.721485411140584	58.62068965517241	20.424403183023873	True	False	3	27.549	False	-3.043990103964804	-150.6576559789046	0.0	0.0	0.0	0.0	0.0	0.0	7.788884275875873	2.6325508277558622	5.158793193309475	7.7913440210653375	False	1	False	1	False	1
1014	55.03978779840849	16.578249336870027	53.183023872679044	14.456233421750664	58.62068965517241	20.159151193633953	True	False	3	27.579	False	-3.8140748342902686	-150.94679265471862	0.2965607397214582	0.26525198938992034	0.1326259946949584	9.885357990714898	8.841732979663677	4.420866489831779	7.87981473608114	2.8196673243327997	5.064159971362541	7.88382729569534	False	1	False	1	False	1
1015	55.03978779840849	16.578249336870027	53.183023872679044	14.456233421750664	58.62068965517241	20.159151193633953	True	False	3	27.608999999999998	False	-3.8140748342902686	-150.94679265471862	0.0	0.0	0.0	0.0	0.0	0.0	7.87981473608114	2.8196673243327997	5.064159971362541	7.88382729569534	False	1	False	1	False	1
1016	54.641909814323604	16.180371352785144	52.91777188328913	14.058355437665782	58.355437665782496	20.02652519893899	True	False	3	27.649	False	-4.901055108516448	-148.87917029674955	0.47818982433209345	0.296560739721455	0.5626844412625095	11.954745608301529	7.414018493035875	14.067111031561788	8.073862734867069	2.734154924149638	5.346324766776231	8.08047969092587	False	1	False	1	False	1
1017	54.641909814323604	16.180371352785144	52.91777188328913	14.058355437665782	58.355437665782496	20.02652519893899	True	False	3	27.689	False	-4.901055108516448	-148.87917029674955	0.0	0.0	0.0	0.0	0.0	0.0	8.073862734867069	2.734154924149638	5.346324766776231	8.08047969092587	False	1	False	1	False	1
1018	54.641909814323604	15.649867374005305	52.785145888594165	13.660477453580901	58.09018567639257	19.893899204244033	True	False	3	27.709	False	3.9312071028884303	-152.83864983288635	0.4194002201814831	0.2965607397214598	0.5305039787798389	20.9700110090746	14.828036986073306	26.52519893899251	8.18529131257797	2.7212578950508193	5.4683098482992865	8.189567743350105	False	1	False	1	False	1
1019	54.641909814323604	15.251989389920425	52.6525198938992	13.39522546419098	58.09018567639257	19.628647214854112	True	False	3	27.749	False	8.741108833434968	-156.80606738633892	0.2965607397214582	0.26525198938992034	0.3978779840848805	7.414018493036613	6.63129973474815	9.946949602122224	8.27186532069638	2.72125789505082	5.571870434376661	8.293128329427482	False	1	False	1	False	1
1020	54.641909814323604	15.251989389920425	52.6525198938992	13.39522546419098	58.09018567639257	19.628647214854112	True	False	3	27.779	False	8.741108833434968	-156.80606738633892	0.0	0.0	0.0	0.0	0.0	0.0	8.27186532069638	2.72125789505082	5.571870434376661	8.293128329427482	False	1	False	1	False	1
1021	53.713527851458885	14.456233421750664	52.12201591511936	12.46684350132626	57.55968169761273	19.09814323607427	True	False	3	27.809	False	-0.9843667030547442	-148.55034313553202	1.069264953355245	0.7502459216833393	1.2227512542828747	35.64216511184015	25.008197389443694	40.75837514276095	8.575683374178892	2.547662163434821	6.028285505232633	8.575947668667453	False	1	False	1	False	1
1022	53.713527851458885	14.456233421750664	52.12201591511936	12.46684350132626	57.55968169761273	19.09814323607427	True	False	3	27.849	False	-0.9843667030547442	-148.55034313553202	0.0	0.0	0.0	0.0	0.0	0.0	8.575683374178892	2.547662163434821	6.028285505232633	8.575947668667453	False	1	False	1	False	1
1023	53.44827586206897	14.323607427055704	51.59151193633952	12.068965517241379	57.02917771883289	18.56763925729443	True	False	3	27.879	False	-0.683539776575434	-149.37956972837767	0.6631299734748008	0.7502459216833393	0.29656073972145425	22.10433244915919	25.008197389443694	9.885357990714766	8.473545275842595	2.9207845551121037	5.552896927177272	8.473681482289376	False	1	False	1	False	1
1024	53.44827586206897	14.323607427055704	51.59151193633952	12.068965517241379	57.02917771883289	18.56763925729443	True	False	3	27.909	False	-0.683539776575434	-149.37956972837767	0.0	0.0	0.0	0.0	0.0	0.0	8.473545275842595	2.9207845551121037	5.552896927177272	8.473681482289376	False	1	False	1	False	1
1025	53.44827586206897	14.456233421750664	51.59151193633952	12.3342175066313	56.89655172413793	18.43501326259947	True	False	3	27.948999999999998	False	0.271541945684579	-151.07168542591538	0.26525198938992034	0.18756148042083734	0.13262599469496017	6.63129973474815	4.689037010521034	3.315649867374075	8.084748357627676	2.819667324332801	5.265101655511722	8.084768979844522	False	1	False	1	False	1
1026	53.44827586206897	14.456233421750664	51.59151193633952	12.3342175066313	56.89655172413793	18.43501326259947	True	False	3	27.989	False	0.271541945684579	-151.07168542591538	0.0	0.0	0.0	0.0	0.0	0.0	8.084748357627676	2.819667324332801	5.265101655511722	8.084768979844522	False	1	False	1	False	1
1027	53.713527851458885	14.588859416445624	51.856763925729446	12.59946949602122	56.763925729442974	18.70026525198939	True	False	3	28.019	False	6.452035010598574	-152.89719032602218	0.3751229608416721	0.296560739721455	0.29656073972145425	12.50409869472341	9.885357990715963	9.885357990715937	7.829428192650101	2.7212578950508193	5.119432112896231	7.84069000794705	False	1	False	1	False	1
1028	53.84615384615385	14.721485411140584	51.9893899204244	12.9973474801061	56.63129973474801	18.56763925729443	True	False	3	28.049	False	11.211373317483794	-156.96502317683306	0.4194002201814809	0.18756148042083484	0.18756148042083606	13.980007339382166	6.252049347360924	6.252049347360965	7.250894924581778	2.5338160708942734	4.748677397869539	7.282493468763812	False	1	False	1	False	1
1029	53.84615384615385	14.721485411140584	51.9893899204244	12.9973474801061	56.63129973474801	18.56763925729443	True	False	3	28.079	False	11.211373317483794	-156.96502317683306	0.0	0.0	0.0	0.0	0.0	0.0	7.250894924581778	2.5338160708942734	4.748677397869539	7.282493468763812	False	1	False	1	False	1
1030	53.97877984084881	14.854111405835544	51.9893899204244	13.26259946949602	57.02917771883289	18.16976127320955	True	False	3	28.108999999999998	False	8.726135776298783	-161.1627383675014	0.26525198938992034	0.5626844412625045	0.18756148042083606	8.841732979664723	18.756148042084995	6.252049347361705	7.0341806929316295	2.5476621634348247	4.505381366435814	7.053043529870639	False	1	False	1	False	1
1031	53.97877984084881	14.854111405835544	51.9893899204244	13.26259946949602	57.02917771883289	18.16976127320955	True	False	3	28.149	False	8.726135776298783	-161.1627383675014	0.0	0.0	0.0	0.0	0.0	0.0	7.0341806929316295	2.5476621634348247	4.505381366435814	7.053043529870639	False	1	False	1	False	1
1032	54.37665782493369	15.119363395225465	52.38726790450929	13.793103448275861	57.16180371352785	18.03713527851459	True	False	3	28.179	False	12.642152327889788	-166.1012489512527	0.6631299734748041	0.18756148042083484	0.47818982433209245	22.104332449161916	6.252049347361665	15.939660811071032	6.388113834903075	2.3909491216604692	4.033662155370173	6.4246112770306425	False	1	False	1	False	1
1033	54.37665782493369	15.119363395225465	52.38726790450929	13.793103448275861	57.16180371352785	18.03713527851459	True	False	3	28.209	False	12.642152327889788	-166.1012489512527	0.0	0.0	0.0	0.0	0.0	0.0	6.388113834903075	2.3909491216604692	4.033662155370173	6.4246112770306425	False	1	False	1	False	1
1034	54.774535809018566	15.517241379310345	52.6525198938992	14.588859416445624	57.16180371352785	18.16976127320955	True	False	3	28.249	False	24.383409773526484	-176.10538250906137	0.8388004403629656	0.1326259946949584	0.5626844412625032	20.97001100907459	3.3156498673740304	14.06711103156288	5.758167996310985	2.3162134212961503	3.5686005429903753	5.884813964286526	False	1	False	1	False	1
1035	54.774535809018566	15.517241379310345	52.6525198938992	14.588859416445624	57.16180371352785	18.16976127320955	True	False	3	28.289	False	24.383409773526484	-176.10538250906137	0.0	0.0	0.0	0.0	0.0	0.0	5.758167996310985	2.3162134212961503	3.5686005429903753	5.884813964286526	False	1	False	1	False	1
1036	55.03978779840849	15.915119363395226	52.6525198938992	15.119363395225465	57.294429708222815	18.16976127320955	True	False	3	28.319	False	26.565051177077994	178.7430584851724	0.5305039787798407	0.13262599469496195	0.4781898243320959	17.683465959329446	4.420866489832421	15.939660811071146	5.554480528215367	2.5164013210888987	3.1885451671541936	5.704946488243092	False	1	False	1	False	1
1037	54.90716180371353	16.047745358090186	52.6525198938992	15.384615384615385	57.294429708222815	18.16976127320955	True	False	3	28.349	False	25.243999002535386	176.71909356358543	0.26525198938992034	0.0	0.18756148042083606	8.841732979663677	0.0	6.252049347360965	5.41335056550625	2.350138613616626	3.194056917451539	5.544195531068165	False	1	False	1	False	1
1038	54.90716180371353	16.047745358090186	52.6525198938992	15.384615384615385	57.294429708222815	18.16976127320955	True	False	3	28.379	False	25.243999002535386	176.71909356358543	0.0	0.0	0.0	0.0	0.0	0.0	5.41335056550625	2.350138613616626	3.194056917451539	5.544195531068165	False	1	False	1	False	1
1039	54.774535809018566	16.047745358090186	52.6525198938992	15.517241379310345	57.294429708222815	18.16976127320955	True	False	3	28.409	False	26.0646640782857	174.37652063358817	0.13262599469496017	0.0	0.13262599469496195	4.4208664898323615	0.0	4.420866489832421	5.346324766776229	2.187323939319713	3.294361365616507	5.48168530493622	False	1	False	1	False	1
1040	54.774535809018566	16.047745358090186	52.6525198938992	15.517241379310345	57.294429708222815	18.16976127320955	True	False	3	28.448999999999998	False	26.0646640782857	174.37652063358817	0.0	0.0	0.0	0.0	0.0	0.0	5.346324766776229	2.187323939319713	3.294361365616507	5.48168530493622	False	1	False	1	False	1
1041	54.641909814323604	16.180371352785144	52.51989389920424	15.517241379310345	57.16180371352785	18.16976127320955	True	False	3	28.479	False	20.936138555981756	177.69813256323394	0.13262599469496195	0.13262599469496195	0.18756148042083484	4.420866489831897	4.420866489831897	6.252049347360924	5.346324766776229	2.223216792339549	3.2105353944058943	5.433752186745443	False	1	False	1	False	1
1042	54.641909814323604	16.180371352785144	52.51989389920424	15.517241379310345	57.16180371352785	18.16976127320955	True	False	3	28.509	False	20.936138555981756	177.69813256323394	0.0	0.0	0.0	0.0	0.0	0.0	5.346324766776229	2.223216792339549	3.2105353944058943	5.433752186745443	False	1	False	1	False	1
1043	54.774535809018566	16.312997347480106	52.6525198938992	15.782493368700266	57.16180371352785	18.03713527851459	True	False	3	28.549	False	21.8014094863518	174.39797280841455	0.2965607397214582	0.1326259946949584	0.18756148042083734	7.414018493036613	3.3156498673740304	4.689037010521034	5.04153257526478	2.187323939319713	2.9447749749568355	5.132098914276549	False	1	False	1	False	1
1044	54.774535809018566	16.312997347480106	52.6525198938992	15.782493368700266	57.16180371352785	18.03713527851459	True	False	3	28.589	False	21.8014094863518	174.39797280841455	0.0	0.0	0.0	0.0	0.0	0.0	5.04153257526478	2.187323939319713	2.9447749749568355	5.132098914276549	False	1	False	1	False	1
1045	54.641909814323604	16.578249336870027	52.38726790450929	16.180371352785144	57.16180371352785	17.90450928381963	True	False	3	28.619	False	17.75056079961857	170.409540715845	0.4781898243320905	0.13262599469496195	0.2965607397214582	15.93966081106908	4.420866489831897	9.885357990714898	5.07630217745481	2.2894796421262633	2.847600869175586	5.13708051130185	False	1	False	1	False	1
1046	53.84615384615385	16.710875331564985	51.45888594164456	16.97612732095491	57.294429708222815	18.03713527851459	True	False	3	28.649	False	27.377702771331837	154.15239500600526	1.2227512542828822	0.18756148042083734	0.8067324310740304	40.758375142761196	6.252049347361008	26.891081035799992	5.931214794429156	2.4019589225828724	3.6945326995183376	6.09649162210121	False	1	False	1	False	1
1047	53.84615384615385	16.710875331564985	51.45888594164456	16.97612732095491	57.294429708222815	18.03713527851459	True	False	3	28.679	False	27.377702771331837	154.15239500600526	0.0	0.0	0.0	0.0	0.0	0.0	5.931214794429156	2.4019589225828724	3.6945326995183376	6.09649162210121	False	1	False	1	False	1
1048	53.713527851458885	16.843501326259947	51.19363395225464	17.374005305039788	57.16180371352785	18.03713527851459	True	False	3	28.719	False	30.982150040113606	148.64369415700816	0.4781898243320905	0.13262599469496195	0.18756148042083734	11.954745608301456	3.315649867373825	4.689037010520617	6.004897306457172	2.575131013123021	3.649022942227484	6.224153955350506	False	1	False	1	False	1
1049	53.713527851458885	16.843501326259947	51.19363395225464	17.374005305039788	57.16180371352785	18.03713527851459	True	False	3	28.749	False	30.982150040113606	148.64369415700816	0.0	0.0	0.0	0.0	0.0	0.0	6.004897306457172	2.575131013123021	3.649022942227484	6.224153955350506	False	1	False	1	False	1
1050	53.58090185676392	16.97612732095491	50.92838196286472	17.50663129973475	57.16180371352785	17.90450928381963	True	False	3	28.778999999999996	False	25.84438755456029	149.24072186829926	0.2965607397214614	0.13262599469496195	0.18756148042083734	9.885357990716177	4.420866489832421	6.252049347361748	6.246107076560543	2.70505013983702	3.699290631560044	6.404340771397064	False	1	False	1	False	1
1051	53.58090185676392	16.97612732095491	50.92838196286472	17.50663129973475	57.16180371352785	17.90450928381963	True	False	3	28.808999999999997	False	25.84438755456029	149.24072186829926	0.0	0.0	0.0	0.0	0.0	0.0	6.246107076560543	2.70505013983702	3.699290631560044	6.404340771397064	False	1	False	1	False	1
1052	53.315649867374006	16.843501326259947	50.6631299734748	17.50663129973475	57.16180371352785	17.90450928381963	True	False	3	28.848999999999997	False	29.458404786665177	146.52198130595167	0.2652519893899168	0.0	0.296560739721455	6.631299734748061	0.0	7.414018493036534	6.510842285747255	2.734154924149642	3.9898166993345687	6.723971623484211	False	1	False	1	False	1
1053	53.315649867374006	16.843501326259947	50.6631299734748	17.50663129973475	57.16180371352785	17.90450928381963	True	False	3	28.899	False	29.458404786665177	146.52198130595167	0.0	0.0	0.0	0.0	0.0	0.0	6.510842285747255	2.734154924149642	3.9898166993345687	6.723971623484211	False	1	False	1	False	1
1054	53.44827586206897	17.108753315649867	50.795755968169765	18.03713527851459	57.16180371352785	17.77188328912467	True	False	3	28.918999999999997	False	29.414717874586614	141.30729130891794	0.5468309848299288	0.1326259946949584	0.2965607397214582	27.341549241501877	6.631299734749239	14.82803698607586	6.371571432076557	2.810294443026139	3.7722712608296787	6.582565703855818	False	1	False	1	False	1
1055	53.58090185676392	17.374005305039788	51.06100795755968	18.43501326259947	57.16180371352785	17.77188328912467	True	False	3	28.959000000000003	False	29.173845923827486	137.78832251787904	0.4781898243320905	0.0	0.296560739721455	11.954745608300394	0.0	7.414018493035217	6.1367296027900675	2.7341549241496397	3.602938383874308	6.337093308023947	False	1	False	1	False	1
1056	53.58090185676392	17.374005305039788	51.06100795755968	18.43501326259947	57.16180371352785	17.77188328912467	True	False	3	28.979	False	29.173845923827486	137.78832251787904	0.0	0.0	0.0	0.0	0.0	0.0	6.1367296027900675	2.7341549241496397	3.602938383874308	6.337093308023947	False	1	False	1	False	1
1057	53.713527851458885	17.50663129973475	51.45888594164456	18.83289124668435	57.294429708222815	17.639257294429708	True	False	3	29.019	False	32.58664131612129	130.17732519098067	0.5626844412625045	0.18756148042083734	0.18756148042083734	14.067111031562913	4.689037010521034	4.689037010521034	5.956369117476298	2.6157934911559715	3.5833570520175893	6.199150543173561	False	1	False	1	False	1
1058	53.713527851458885	17.50663129973475	51.45888594164456	18.83289124668435	57.294429708222815	17.639257294429708	True	False	3	29.049	False	32.58664131612129	130.17732519098067	0.0	0.0	0.0	0.0	0.0	0.0	5.956369117476298	2.6157934911559715	3.5833570520175893	6.199150543173561	False	1	False	1	False	1
1059	53.97877984084881	17.639257294429708	51.856763925729446	19.09814323607427	57.55968169761273	17.639257294429708	True	False	3	29.079	False	34.508522987668435	126.14451903357256	0.47818982433209833	0.2652519893899168	0.2965607397214598	15.93966081106934	8.841732979663558	9.885357990714953	5.886562605085447	2.575131013123024	3.580901856763923	6.156032869886946	False	1	False	1	False	1
1060	53.97877984084881	17.639257294429708	51.856763925729446	19.09814323607427	57.55968169761273	17.639257294429708	True	False	3	29.109	False	34.508522987668435	126.14451903357256	0.0	0.0	0.0	0.0	0.0	0.0	5.886562605085447	2.575131013123024	3.580901856763923	6.156032869886946	False	1	False	1	False	1
1061	53.97877984084881	18.03713527851459	51.856763925729446	19.76127320954907	57.69230769230769	17.639257294429708	True	False	3	29.149	False	32.97835531994404	121.61296377188172	0.6631299734747991	0.13262599469496195	0.3978779840848823	16.57824933687033	3.3156498673741193	9.946949602122269	6.209389873060807	2.73415492414964	3.7347819205115966	6.468936844661236	False	1	False	1	False	1
1062	53.97877984084881	18.03713527851459	51.856763925729446	19.76127320954907	57.69230769230769	17.639257294429708	True	False	3	29.179000000000002	False	32.97835531994404	121.61296377188172	0.0	0.0	0.0	0.0	0.0	0.0	6.209389873060807	2.73415492414964	3.7347819205115966	6.468936844661236	False	1	False	1	False	1
1063	53.84615384615385	18.96551724137931	51.9893899204244	20.55702917771883	57.55968169761273	17.50663129973475	True	False	3	29.209000000000003	False	19.15355831789909	120.16635485790111	0.8067324310740334	0.18756148042083484	0.9378074021041727	26.89108103580009	6.252049347360924	31.26024673680457	6.350832834913994	2.4455025085657547	3.9898166993345665	6.435319207900321	False	1	False	1	False	1
1064	53.84615384615385	18.96551724137931	51.9893899204244	20.55702917771883	57.55968169761273	17.50663129973475	True	False	3	29.259	False	19.15355831789909	120.16635485790111	0.0	0.0	0.0	0.0	0.0	0.0	6.350832834913994	2.4455025085657547	3.9898166993345665	6.435319207900321	False	1	False	1	False	1
1065	53.05039787798408	20.02652519893899	51.326259946949605	21.883289124668433	56.763925729442974	17.24137931034483	True	False	3	29.278999999999996	False	10.251198750817593	113.7730027280527	1.4828036986072848	0.8388004403629618	1.3262599469496037	74.140184930379	41.940022018156434	66.31299734749338	7.149512982463422	2.5338160708942663	4.64190981432361	7.175725885217877	False	1	False	1	False	1
1066	52.6525198938992	21.352785145888593	50.795755968169765	22.811671087533156	55.83554376657825	17.77188328912467	True	False	3	29.319000000000003	False	-10.209234076060637	122.82720124165269	1.0692649533552465	1.0692649533552496	1.3846560356645283	26.731623833876984	26.731623833877062	34.616400891607796	7.127336255991721	2.361338702223453	4.791085376177303	7.152424078400756	False	1	False	1	False	1
1067	52.6525198938992	21.352785145888593	50.795755968169765	22.811671087533156	55.83554376657825	17.77188328912467	True	False	3	29.348999999999997	False	-10.209234076060637	122.82720124165269	0.0	0.0	0.0	0.0	0.0	0.0	7.127336255991721	2.361338702223453	4.791085376177303	7.152424078400756	False	1	False	1	False	1
1068	51.724137931034484	22.281167108753316	50.26525198938992	23.872679045092838	53.713527851458885	18.56763925729443	True	False	3	29.378999999999998	False	-14.331856968041807	113.59593074490381	1.1862429588858328	2.2663139908004055	1.3129303629458438	39.54143196285959	75.54379969334398	43.764345431526465	6.327246918767408	2.158994774018532	4.212832937471773	6.371827711490305	False	1	False	1	False	1
1069	51.724137931034484	22.281167108753316	50.26525198938992	23.872679045092838	53.713527851458885	18.56763925729443	True	False	3	29.409	False	-14.331856968041807	113.59593074490381	0.0	0.0	0.0	0.0	0.0	0.0	6.327246918767408	2.158994774018532	4.212832937471773	6.371827711490305	False	1	False	1	False	1
1070	51.06100795755968	22.679045092838198	49.734748010610076	24.40318302387268	53.97877984084881	18.03713527851459	True	False	3	29.448999999999998	False	-5.416296887545244	108.71195199238109	0.7502459216833393	0.5931214794429164	0.7733357950723232	18.756148042083883	14.828036986073226	19.33339487680849	7.651037189313507	2.175228046002218	5.482765678672253	7.657993724674471	False	1	False	1	False	1
1071	51.06100795755968	22.679045092838198	49.734748010610076	24.40318302387268	53.97877984084881	18.03713527851459	True	False	3	29.479	False	-5.416296887545244	108.71195199238109	0.0	0.0	0.0	0.0	0.0	0.0	7.651037189313507	2.175228046002218	5.482765678672253	7.657993724674471	False	1	False	1	False	1
1072	50.6631299734748	22.413793103448274	49.204244031830235	24.137931034482758	53.713527851458885	18.30238726790451	True	False	3	29.519	False	-3.6633273307545786	111.3728910210398	0.5931214794429148	0.3751229608416721	0.47818982433209445	14.828036986073187	9.378074021042003	11.954745608302616	7.374768580614241	2.2585393058257868	5.119432112896225	7.377971418722011	False	1	False	1	False	1
1073	50.6631299734748	22.413793103448274	49.204244031830235	24.137931034482758	53.713527851458885	18.30238726790451	True	False	3	29.558999999999997	False	-3.6633273307545786	111.3728910210398	0.0	0.0	0.0	0.0	0.0	0.0	7.374768580614241	2.2585393058257868	5.119432112896225	7.377971418722011	False	1	False	1	False	1
1074	50.26525198938992	22.546419098143236	48.80636604774536	24.53580901856764	53.713527851458885	18.83289124668435	True	False	3	29.579	False	6.6250658658938475	107.43370441988026	0.5626844412625045	0.5305039787798407	0.41940022018148815	28.134222063120827	26.525198938987888	20.97001100907113	7.523530293730946	2.4669861058008316	5.067632141788542	7.534618247589374	False	1	False	1	False	1
1075	50.0	22.811671087533156	48.80636604774536	24.93368700265252	53.84615384615385	19.49602122015915	True	False	3	29.619	False	19.87864125626754	100.56993343363929	0.39787798408487873	0.6762625349592537	0.3751229608416672	9.94694960212218	16.906563373981705	9.37807402104188	7.41401849303644	2.4346896221068723	5.078034408243143	7.512724030350015	False	1	False	1	False	1
1076	50.0	22.811671087533156	48.80636604774536	24.93368700265252	53.84615384615385	19.49602122015915	True	False	3	29.649	False	19.87864125626754	100.56993343363929	0.0	0.0	0.0	0.0	0.0	0.0	7.41401849303644	2.4346896221068723	5.078034408243143	7.512724030350015	False	1	False	1	False	1
1077	50.0	23.076923076923077	48.93899204244032	25.19893899204244	53.713527851458885	19.49602122015915	True	False	3	29.679000000000002	False	19.476575498931968	97.7951180741108	0.2965607397214582	0.13262599469496195	0.26525198938992034	9.885357990714898	4.420866489831897	8.841732979663677	7.43770551342703	2.3724859177716593	5.158793193309475	7.531279111081135	False	1	False	1	False	1
1078	50.0	23.076923076923077	48.93899204244032	25.19893899204244	53.713527851458885	19.49602122015915	True	False	3	29.709000000000003	False	19.476575498931968	97.7951180741108	0.0	0.0	0.0	0.0	0.0	0.0	7.43770551342703	2.3724859177716593	5.158793193309475	7.531279111081135	False	1	False	1	False	1
1079	49.60212201591512	23.872679045092838	48.673740053050395	25.46419098143236	53.315649867374006	19.49602122015915	True	False	3	29.749000000000002	False	10.057662996967876	101.51537768580715	0.3751229608416721	0.39787798408487873	0.8896822191643715	9.378074021042003	9.94694960212218	22.242055479109762	7.560844994026116	1.8424992028448037	5.739810347051034	7.582309549895838	False	1	False	1	False	1
1080	49.60212201591512	23.872679045092838	48.673740053050395	25.46419098143236	53.315649867374006	19.49602122015915	True	False	3	29.778999999999996	False	10.057662996967876	101.51537768580715	0.0	0.0	0.0	0.0	0.0	0.0	7.560844994026116	1.8424992028448037	5.739810347051034	7.582309549895838	False	1	False	1	False	1
1081	48.93899204244032	24.93368700265252	47.61273209549071	26.52519893899204	52.38726790450929	20.424403183023873	True	False	3	29.819000000000003	False	-2.40021446085669	111.17986258027514	1.5004918433666785	1.3129303629458438	1.2511911315724944	37.5122960841611	32.82325907364096	31.27977828930747	7.746993032631425	2.071684264166223	5.676640466586923	7.748324730753145	False	1	False	1	False	1
1082	48.93899204244032	24.93368700265252	47.61273209549071	26.52519893899204	52.38726790450929	20.424403183023873	True	False	3	29.859	False	-2.40021446085669	111.17986258027514	0.0	0.0	0.0	0.0	0.0	0.0	7.746993032631425	2.071684264166223	5.676640466586923	7.748324730753145	False	1	False	1	False	1
1083	48.40848806366048	26.127320954907162	46.684350132625994	27.718832891246684	51.19363395225464	21.618037135278513	True	False	3	29.878999999999998	False	-15.58918037313284	118.78718862816257	1.5121689988052227	1.6880533237875135	1.3062145625724289	75.60844994027617	84.40266618939246	65.31072812863444	7.586392385185728	2.3463933704183204	5.3000639794928635	7.646457349911184	False	1	False	1	False	1
1084	47.3474801061008	27.188328912466844	46.02122015915119	28.647214854111407	50.0	22.413793103448274	True	False	3	29.918999999999997	False	-13.219084907016649	113.86365947691256	1.1408919452311197	1.4345694729962832	1.5004918433666785	28.5222986307786	35.86423682490785	37.512296084167765	7.395014249045442	1.971627154816781	5.461872753839259	7.4334999086560405	False	1	False	1	False	1
1085	47.3474801061008	27.188328912466844	46.02122015915119	28.647214854111407	50.0	22.413793103448274	True	False	3	29.948999999999998	False	-13.219084907016649	113.86365947691256	0.0	0.0	0.0	0.0	0.0	0.0	7.395014249045442	1.971627154816781	5.461872753839259	7.4334999086560405	False	1	False	1	False	1
1086	46.55172413793103	27.984084880636605	44.96021220159151	29.575596816976127	49.60212201591512	24.0053050397878	True	False	3	29.979	False	-7.523820438638584	116.6939625358516	1.4098336621663974	1.640492954489788	1.1253688825250117	46.9944554055448	54.68309848299086	37.512296084165634	7.250894924581775	2.250737765050018	5.0135432815479595	7.2642810465979775	False	1	False	1	False	1
1087	46.55172413793103	27.984084880636605	44.96021220159151	29.575596816976127	49.60212201591512	24.0053050397878	True	False	3	30.009	False	-7.523820438638584	116.6939625358516	0.0	0.0	0.0	0.0	0.0	0.0	7.250894924581775	2.250737765050018	5.0135432815479595	7.2642810465979775	False	1	False	1	False	1
1088	46.02122015915119	28.912466843501328	44.16445623342175	30.76923076923077	49.46949602122016	24.93368700265252	True	False	3	30.049	False	-4.085616779974816	116.81218819940314	1.4345694729962812	0.9378074021041727	1.0692649533552465	35.86423682490779	23.445185052604817	26.731623833881734	7.886508619267111	2.6258607258916853	5.26510165551173	7.8909623814034155	False	1	False	1	False	1
1089	46.02122015915119	28.912466843501328	44.16445623342175	30.76923076923077	49.46949602122016	24.93368700265252	True	False	3	30.079	False	-4.085616779974816	116.81218819940314	0.0	0.0	0.0	0.0	0.0	0.0	7.886508619267111	2.6258607258916853	5.26510165551173	7.8909623814034155	False	1	False	1	False	1
1090	45.62334217506631	29.840848806366047	43.63395225464191	31.69761273209549	48.93899204244032	25.72944297082228	True	False	3	30.119	False	-8.090437577167355	118.87663543722876	1.0692649533552434	0.9563796486641878	1.0100494835363247	26.731623833881656	23.909491216605204	25.251237088408658	7.985142293628841	2.7212578950508193	5.281779244493337	8.003037139544157	False	1	False	1	False	1
1091	45.62334217506631	29.840848806366047	43.63395225464191	31.69761273209549	48.93899204244032	25.72944297082228	True	False	3	30.159	False	-8.090437577167355	118.87663543722876	0.0	0.0	0.0	0.0	0.0	0.0	7.985142293628841	2.7212578950508193	5.281779244493337	8.003037139544157	False	1	False	1	False	1
1092	45.09283819628647	30.23872679045093	43.36870026525199	32.36074270557029	48.40848806366048	26.657824933687003	True	False	3	30.189	False	3.703542952004623	111.05645608449043	0.7142128391425067	1.0692649533552465	0.6631299734748018	23.807094638082653	35.6421651118402	22.104332449159223	7.610698533370594	2.73415492414964	4.880204109542202	7.6143590336918425	False	1	False	1	False	1
1093	45.225464190981434	30.636604774535808	43.63395225464191	32.62599469496021	48.275862068965516	27.453580901856764	True	False	3	30.219	False	5.121316510778621	110.63694487753398	0.3751229608416747	0.8067324310740345	0.41940022018148143	12.504098694722016	26.89108103580013	13.980007339382185	6.949905839031246	2.547662163434821	4.408692344454814	6.956354507889635	False	1	False	1	False	1
1094	45.225464190981434	30.636604774535808	43.63395225464191	32.62599469496021	48.275862068965516	27.453580901856764	True	False	3	30.249000000000002	False	5.121316510778621	110.63694487753398	0.0	0.0	0.0	0.0	0.0	0.0	6.949905839031246	2.547662163434821	4.408692344454814	6.956354507889635	False	1	False	1	False	1
1095	45.755968169761275	30.50397877984085	44.16445623342175	32.62599469496021	48.673740053050395	27.586206896551722	True	False	3	30.278999999999996	False	8.130102354155909	108.83299273090935	0.5305039787798407	0.41940022018148027	0.5468309848299279	17.683465959331542	13.980007339385457	18.227699494334555	6.762625349592551	2.6525198938992034	4.1263525692583665	6.77887246315757	False	1	False	1	False	1
1096	45.755968169761275	30.50397877984085	44.16445623342175	32.62599469496021	48.673740053050395	27.586206896551722	True	False	3	30.308999999999997	False	8.130102354155909	108.83299273090935	0.0	0.0	0.0	0.0	0.0	0.0	6.762625349592551	2.6525198938992034	4.1263525692583665	6.77887246315757	False	1	False	1	False	1
1097	46.02122015915119	30.371352785145888	44.56233421750663	32.49336870026525	48.673740053050395	27.586206896551722	True	False	3	30.348999999999997	False	9.094295985035233	106.45027990199576	0.41940022018148143	0.0	0.296560739721455	10.48500550453726	0.0	7.414018493036534	6.401866517849956	2.575131013123022	3.8461538461538463	6.421284859276868	False	1	False	1	False	1
1098	46.02122015915119	30.371352785145888	44.56233421750663	32.49336870026525	48.673740053050395	27.586206896551722	True	False	3	30.378999999999998	False	9.094295985035233	106.45027990199576	0.0	0.0	0.0	0.0	0.0	0.0	6.401866517849956	2.575131013123022	3.8461538461538463	6.421284859276868	False	1	False	1	False	1
1099	46.15384615384615	30.371352785145888	44.96021220159151	32.758620689655174	48.673740053050395	27.718832891246684	True	False	3	30.418999999999997	False	16.96614810853616	98.51784416121684	0.47818982433209445	0.13262599469496195	0.13262599469496195	11.954745608302616	3.3156498673741193	3.3156498673741193	6.260171735387771	2.6690466574931206	3.6586509878338758	6.327697645326996	False	1	False	1	False	1
1100	46.15384615384615	30.371352785145888	44.96021220159151	32.758620689655174	48.673740053050395	27.718832891246684	True	False	3	30.459000000000003	False	16.96614810853616	98.51784416121684	0.0	0.0	0.0	0.0	0.0	0.0	6.260171735387771	2.6690466574931206	3.6586509878338758	6.327697645326996	False	1	False	1	False	1
1101	46.41909814323608	30.23872679045093	45.49071618037135	32.49336870026525	48.673740053050395	27.718832891246684	True	False	3	30.488999999999997	False	19.440034828175975	94.29722772192798	0.5931214794429164	0.0	0.2965607397214598	19.770715981434478	0.0	9.885357990717294	5.738277891985128	2.438299245470853	3.381312674796273	5.819611920267127	False	1	False	1	False	1
1102	46.286472148541115	30.76923076923077	45.88859416445624	33.02387267904509	48.673740053050395	27.718832891246684	True	False	3	30.519	False	28.03906273038473	81.95773543201005	0.6631299734748041	0.0	0.5468309848299288	22.104332449159298	0.0	18.227699494330267	5.991701325239527	2.2894796421262664	3.8734965163157096	6.162976158441976	False	1	False	1	False	1
1103	46.286472148541115	30.76923076923077	45.88859416445624	33.02387267904509	48.673740053050395	27.718832891246684	True	False	3	30.549	False	28.03906273038473	81.95773543201005	0.0	0.0	0.0	0.0	0.0	0.0	5.991701325239527	2.2894796421262664	3.8734965163157096	6.162976158441976	False	1	False	1	False	1
1104	46.41909814323608	31.03448275862069	46.55172413793103	33.289124668435015	48.54111405835544	27.718832891246684	True	False	3	30.579	False	35.98570373462247	68.58730713984386	0.7142128391425033	0.13262599469495484	0.2965607397214582	23.807094638082543	4.420866489831661	9.885357990714898	5.914881464450337	2.258539305825783	3.936557580810565	6.195096886636348	False	1	False	1	False	1
1105	46.41909814323608	31.03448275862069	46.55172413793103	33.289124668435015	48.54111405835544	27.718832891246684	True	False	3	30.619	False	35.98570373462247	68.58730713984386	0.0	0.0	0.0	0.0	0.0	0.0	5.914881464450337	2.258539305825783	3.936557580810565	6.195096886636348	False	1	False	1	False	1
1106	46.55172413793103	31.43236074270557	47.48010610079576	33.819628647214856	48.54111405835544	27.453580901856764	True	False	3	30.649	False	47.815556684211366	50.72190793800617	1.0692649533552496	0.26525198938992034	0.41940022018147916	35.642165111840306	8.841732979663677	13.980007339382109	6.453859448592278	2.561433410587268	4.4484110958218634	7.009844506409131	False	1	False	1	False	1
1107	46.55172413793103	31.43236074270557	47.48010610079576	33.819628647214856	48.54111405835544	27.453580901856764	True	False	3	30.679000000000002	False	47.815556684211366	50.72190793800617	0.0	0.0	0.0	0.0	0.0	0.0	6.453859448592278	2.561433410587268	4.4484110958218634	7.009844506409131	False	1	False	1	False	1
1108	46.816976127320956	32.09549071618037	47.87798408488064	34.350132625994696	48.40848806366048	27.586206896551722	True	False	3	30.719	False	44.641158473651224	46.80411081842703	0.6631299734747997	0.18756148042083484	0.7142128391425099	16.578249336870346	4.689037010520971	17.855320978563128	6.784697911102742	2.491816210617499	4.781898243320943	7.273714453938442	False	1	False	1	False	1
1109	46.816976127320956	32.09549071618037	47.87798408488064	34.350132625994696	48.40848806366048	27.586206896551722	True	False	3	30.759	False	44.641158473651224	46.80411081842703	0.0	0.0	0.0	0.0	0.0	0.0	6.784697911102742	2.491816210617499	4.781898243320943	7.273714453938442	False	1	False	1	False	1
1110	47.08222811671087	33.02387267904509	48.275862068965516	35.278514588859416	47.48010610079576	28.116710875331563	True	False	3	30.789	False	32.53273445785036	44.17344703751306	1.0100494835363247	1.0692649533552434	0.9655318155544423	33.668316117876216	35.64216511184009	32.184393851813525	7.205876767748608	2.551111944518748	4.923265568506787	7.474377513025535	False	1	False	1	False	1
1111	47.3474801061008	33.95225464190982	47.87798408488064	36.60477453580902	46.94960212201592	29.177718832891248	True	False	3	30.819000000000003	False	6.546290783294068	60.88006046599636	1.3846560356645317	1.1862429588858328	0.9655318155544512	46.15520118881597	39.54143196285959	32.18439385181382	7.484854673486718	2.70505013983702	4.791085376177308	7.496135516014328	False	1	False	1	False	1
1112	47.3474801061008	33.95225464190982	47.87798408488064	36.60477453580902	46.94960212201592	29.177718832891248	True	False	3	30.848999999999997	False	6.546290783294068	60.88006046599636	0.0	0.0	0.0	0.0	0.0	0.0	7.484854673486718	2.70505013983702	4.791085376177308	7.496135516014328	False	1	False	1	False	1
1113	47.61273209549071	34.748010610079575	48.0106100795756	37.26790450928382	46.816976127320956	29.840848806366047	True	False	3	30.878999999999998	False	-0.23839992592010498	63.268293677582356	0.6762625349592503	0.6762625349592537	0.8388004403629605	22.542084498640822	22.542084498640936	27.960014678764292	7.5223612267836755	2.5511119445187442	4.971263876390268	7.522375820909012	False	1	False	1	False	1
1114	47.61273209549071	34.748010610079575	48.0106100795756	37.26790450928382	46.816976127320956	29.840848806366047	True	False	3	30.918999999999997	False	-0.23839992592010498	63.268293677582356	0.0	0.0	0.0	0.0	0.0	0.0	7.5223612267836755	2.5511119445187442	4.971263876390268	7.522375820909012	False	1	False	1	False	1
1115	47.745358090185675	34.88063660477454	48.143236074270554	37.40053050397878	46.816976127320956	30.636604774535808	True	False	3	30.948999999999998	False	-3.3664606634298058	63.27569631554388	0.18756148042083232	0.795755968169761	0.18756148042083734	6.25204934736084	26.52519893899103	6.252049347361008	6.892724912565666	2.551111944518743	4.3443870965939535	6.895499041112696	False	1	False	1	False	1
1116	47.745358090185675	34.88063660477454	48.143236074270554	37.40053050397878	46.816976127320956	30.636604774535808	True	False	3	30.979	False	-3.3664606634298058	63.27569631554388	0.0	0.0	0.0	0.0	0.0	0.0	6.892724912565666	2.551111944518743	4.3443870965939535	6.895499041112696	False	1	False	1	False	1
1117	47.87798408488064	34.48275862068966	48.275862068965516	37.0026525198939	47.3474801061008	30.636604774535808	True	False	3	31.019	False	1.1193133129181472	63.23953605163458	0.41940022018148143	0.5305039787798407	0.41940022018148143	10.48500550453726	13.2625994694963	10.48500550453726	6.433386119700216	2.551111944518743	3.8825679491523775	6.433679893671121	False	1	False	1	False	1
1118	47.87798408488064	34.48275862068966	48.275862068965516	37.0026525198939	47.3474801061008	30.636604774535808	True	False	3	31.049	False	1.1193133129181472	63.23953605163458	0.0	0.0	0.0	0.0	0.0	0.0	6.433386119700216	2.551111944518743	3.8825679491523775	6.433679893671121	False	1	False	1	False	1
1119	48.0106100795756	34.350132625994696	48.673740053050395	36.87002652519894	47.48010610079576	30.371352785145888	True	False	3	31.079	False	7.1489194678792	57.447219366833295	0.41940022018148143	0.2965607397214582	0.18756148042083734	13.980007339382185	9.885357990714898	6.252049347361008	6.60738392948602	2.605687361324731	4.013990968281582	6.619678329606312	False	1	False	1	False	1
1120	48.0106100795756	34.350132625994696	48.673740053050395	36.87002652519894	47.48010610079576	30.371352785145888	True	False	3	31.128999999999998	False	7.1489194678792	57.447219366833295	0.0	0.0	0.0	0.0	0.0	0.0	6.60738392948602	2.605687361324731	4.013990968281582	6.619678329606312	False	1	False	1	False	1
1121	48.40848806366048	34.08488063660477	48.80636604774536	36.47214854111406	47.61273209549071	30.50397877984085	True	False	3	31.149	False	-3.0664855011260017	62.69228065531373	0.41940022018148143	0.18756148042083232	0.47818982433209445	20.970011009070795	9.378074021040149	23.909491216600983	6.086362814633297	2.4201972932221056	3.668253762848627	6.088451056070733	False	1	False	1	False	1
1122	48.80636604774536	34.08488063660477	49.07161803713528	36.3395225464191	47.61273209549071	30.636604774535808	True	False	3	31.189	False	-12.38365519272863	65.42685669719535	0.2965607397214614	0.1326259946949584	0.39787798408487873	7.414018493036693	3.3156498673740304	9.94694960212218	5.886562605085452	2.270191348623833	3.649022942227481	5.919214290851314	False	1	False	1	False	1
1123	48.80636604774536	34.08488063660477	49.07161803713528	36.3395225464191	47.61273209549071	30.636604774535808	True	False	3	31.219	False	-12.38365519272863	65.42685669719535	0.0	0.0	0.0	0.0	0.0	0.0	5.886562605085452	2.270191348623833	3.649022942227481	5.919214290851314	False	1	False	1	False	1
1124	48.80636604774536	34.08488063660477	49.07161803713528	36.3395225464191	47.745358090185675	30.636604774535808	True	False	3	31.249000000000002	False	-10.392892161295356	65.42685669719535	0.0	0.13262599469496195	0.0	0.0	4.420866489831897	0.0	5.855103462770323	2.270191348623833	3.6078171110704083	5.878008459694241	False	1	False	1	False	1
1125	48.80636604774536	34.08488063660477	49.07161803713528	36.3395225464191	47.745358090185675	30.636604774535808	True	False	3	31.278999999999996	False	-10.392892161295356	65.42685669719535	0.0	0.0	0.0	0.0	0.0	0.0	5.855103462770323	2.270191348623833	3.6078171110704083	5.878008459694241	False	1	False	1	False	1
1126	48.93899204244032	33.95225464190982	49.3368700265252	36.3395225464191	47.745358090185675	30.76923076923077	True	False	3	31.319000000000003	False	-11.093723011557879	62.6673470346535	0.2652519893899168	0.13262599469496195	0.18756148042083232	6.631299734746883	3.3156498673735304	4.6890370105200745	5.7931908933266705	2.420197293222099	3.3994709862006123	5.819668279422711	False	1	False	1	False	1
1127	48.93899204244032	33.95225464190982	49.3368700265252	36.3395225464191	47.745358090185675	30.76923076923077	True	False	3	31.348999999999997	False	-11.093723011557879	62.6673470346535	0.0	0.0	0.0	0.0	0.0	0.0	5.7931908933266705	2.420197293222099	3.3994709862006123	5.819668279422711	False	1	False	1	False	1
1128	48.93899204244032	34.08488063660477	49.3368700265252	36.206896551724135	47.87798408488064	30.76923076923077	True	False	3	31.378999999999998	False	-7.12501634890185	61.49911744133784	0.13262599469496195	0.13262599469496195	0.13262599469495484	4.420866489831897	4.420866489831897	4.420866489831661	5.629969569440613	2.158994774018528	3.481274469073389	5.640269243091916	False	1	False	1	False	1
1129	48.93899204244032	34.08488063660477	49.3368700265252	36.206896551724135	47.87798408488064	30.76923076923077	True	False	3	31.429000000000002	False	-7.12501634890185	61.49911744133784	0.0	0.0	0.0	0.0	0.0	0.0	5.629969569440613	2.158994774018528	3.481274469073389	5.640269243091916	False	1	False	1	False	1
1130	49.07161803713528	34.08488063660477	49.07161803713528	36.3395225464191	47.745358090185675	30.90185676392573	True	False	3	31.448999999999998	False	-22.61986494804048	72.13669350495236	0.296560739721455	0.18756148042083484	0.13262599469496195	14.828036986075702	9.378074021043608	6.631299734749416	5.597068394166895	2.2546419098143247	3.4482758620689657	5.702917771883291	False	1	False	1	False	1
1131	48.80636604774536	33.95225464190982	48.93899204244032	36.07427055702918	47.87798408488064	30.90185676392573	True	False	3	31.488999999999997	False	-13.351178689149584	68.54208867821389	0.296560739721455	0.13262599469496195	0.29656073972145824	7.414018493036534	3.3156498673741193	7.414018493036614	5.280113856072784	2.126156437915304	3.1885451671541967	5.314701605069501	False	1	False	1	False	1
1132	48.80636604774536	33.95225464190982	48.93899204244032	36.07427055702918	47.87798408488064	30.90185676392573	True	False	3	31.519	False	-13.351178689149584	68.54208867821389	0.0	0.0	0.0	0.0	0.0	0.0	5.280113856072784	2.126156437915304	3.1885451671541967	5.314701605069501	False	1	False	1	False	1
1133	48.80636604774536	33.42175066312997	48.673740053050395	35.94164456233422	47.745358090185675	30.76923076923077	True	False	3	31.549	False	-24.814196990535205	75.1273496476576	0.2965607397214614	0.18756148042083484	0.5305039787798478	9.885357990715006	6.252049347360924	17.683465959327588	5.2550696965938855	2.5233816432944938	2.8568513565700244	5.380232999864518	False	1	False	1	False	1
1134	48.80636604774536	33.42175066312997	48.673740053050395	35.94164456233422	47.745358090185675	30.76923076923077	True	False	3	31.579	False	-24.814196990535205	75.1273496476576	0.0	0.0	0.0	0.0	0.0	0.0	5.2550696965938855	2.5233816432944938	2.8568513565700244	5.380232999864518	False	1	False	1	False	1
1135	48.54111405835544	33.289124668435015	48.40848806366048	35.676392572944295	47.745358090185675	30.76923076923077	True	False	3	31.619	False	-20.705398493587207	75.27965654855569	0.3751229608416697	0.0	0.29656073972145186	9.378074021041941	0.0	7.414018493036455	4.951765173101978	2.390949121660466	2.6425542234975183	5.0335033451579845	False	1	False	1	False	1
1136	48.54111405835544	33.289124668435015	48.40848806366048	35.676392572944295	47.745358090185675	30.76923076923077	True	False	3	31.649	False	-20.705398493587207	75.27965654855569	0.0	0.0	0.0	0.0	0.0	0.0	4.951765173101978	2.390949121660466	2.6425542234975183	5.0335033451579845	False	1	False	1	False	1
1137	48.673740053050395	33.289124668435015	48.40848806366048	35.54376657824934	47.745358090185675	30.636604774535808	True	False	3	31.679000000000002	False	-25.999883026945515	78.79878635989104	0.13262599469495484	0.13262599469496195	0.13262599469495484	4.420866489831661	4.420866489831897	4.420866489831661	4.951765173101985	2.270191348623832	2.8102944430261414	5.0804857916499735	False	1	False	1	False	1
1138	48.673740053050395	33.289124668435015	48.40848806366048	35.54376657824934	47.745358090185675	30.636604774535808	True	False	3	31.729	False	-25.999883026945515	78.79878635989104	0.0	0.0	0.0	0.0	0.0	0.0	4.951765173101985	2.270191348623832	2.8102944430261414	5.0804857916499735	False	1	False	1	False	1
1139	48.54111405835544	33.15649867374005	48.54111405835544	35.278514588859416	47.745358090185675	30.636604774535808	True	False	3	31.749000000000002	False	-17.525568373722933	72.06368020240016	0.2965607397214614	0.0	0.18756148042083232	14.828036986070753	0.0	9.378074021040149	4.709623582112655	2.1220159151193627	2.6425542234975183	4.764570138616881	False	1	False	1	False	1
1140	48.54111405835544	33.289124668435015	48.673740053050395	35.145888594164454	47.745358090185675	30.636604774535808	True	False	3	31.789	False	-12.61362745401896	67.9636659187144	0.18756148042083232	0.0	0.13262599469496195	4.689037010520908	0.0	3.3156498673741193	4.6038607314880045	1.8614945421244251	2.769312071329062	4.630806613453487	False	1	False	1	False	1
1141	48.54111405835544	33.289124668435015	48.673740053050395	35.145888594164454	47.745358090185675	30.636604774535808	True	False	3	31.819000000000003	False	-12.61362745401896	67.9636659187144	0.0	0.0	0.0	0.0	0.0	0.0	4.6038607314880045	1.8614945421244251	2.769312071329062	4.630806613453487	False	1	False	1	False	1
1142	48.54111405835544	33.15649867374005	48.673740053050395	35.278514588859416	47.745358090185675	30.636604774535808	True	False	3	31.848999999999997	False	-13.949233998725726	68.48382489017914	0.13262599469496195	0.0	0.13262599469496195	4.420866489832944	0.0	4.420866489832944	4.733837744714787	2.1261564379153035	2.6425542234975183	4.768710661412822	False	1	False	1	False	1
1143	48.54111405835544	33.15649867374005	48.673740053050395	35.278514588859416	47.745358090185675	30.636604774535808	True	False	3	31.878999999999998	False	-13.949233998725726	68.48382489017914	0.0	0.0	0.0	0.0	0.0	0.0	4.733837744714787	2.1261564379153035	2.6425542234975183	4.768710661412822	False	1	False	1	False	1
1144	48.54111405835544	32.89124668435013	49.07161803713528	35.41114058355438	47.61273209549071	30.23872679045093	True	False	3	31.918999999999997	False	-7.401388179560914	60.17181384097128	0.41940022018148815	0.41940022018148143	0.2652519893899239	10.485005504537428	10.48500550453726	6.6312997347482385	5.374217397706847	2.5751310131230283	2.810294443026137	5.385425456149165	False	1	False	1	False	1
1145	48.54111405835544	32.89124668435013	49.07161803713528	35.41114058355438	47.61273209549071	30.23872679045093	True	False	3	31.948999999999998	False	-7.401388179560914	60.17181384097128	0.0	0.0	0.0	0.0	0.0	0.0	5.374217397706847	2.5751310131230283	2.810294443026137	5.385425456149165	False	1	False	1	False	1
1146	48.54111405835544	32.758620689655174	49.60212201591512	34.88063660477454	47.3474801061008	29.70822281167109	True	False	3	31.979	False	5.194428907734782	45.43775952600692	0.7502459216833393	0.5931214794429133	0.13262599469495484	25.008197389443694	19.770715981429692	4.420866489831661	5.642452887581604	2.3724859177716593	3.275620433747606	5.6481063515192655	False	1	False	1	False	1
1147	48.54111405835544	32.758620689655174	49.60212201591512	34.88063660477454	47.3474801061008	29.70822281167109	True	False	3	32.028999999999996	False	5.194428907734782	45.43775952600692	0.0	0.0	0.0	0.0	0.0	0.0	5.642452887581604	2.3724859177716593	3.275620433747606	5.6481063515192655	False	1	False	1	False	1
1148	48.673740053050395	32.09549071618037	49.734748010610076	34.350132625994696	47.214854111405835	28.647214854111407	True	False	3	32.049	False	2.269023207885281	46.75460857486889	0.546830984829927	1.0692649533552452	0.6762625349592558	27.341549241492075	53.463247667753905	33.813126747957504	6.234832505858439	2.491816210617499	3.744189446549893	6.236005657167392	False	1	False	1	False	1
1149	48.93899204244032	31.96286472148541	50.39787798408488	33.95225464190982	47.214854111405835	28.116710875331563	True	False	3	32.089	False	12.10829577702303	35.651481709835636	0.7733357950723214	0.5305039787798442	0.2965607397214614	19.33339487680845	13.262599469496388	7.414018493036693	6.647195801666672	2.4669861058008347	4.214920048294617	6.6819061540954525	False	1	False	1	False	1
1150	48.93899204244032	31.96286472148541	50.39787798408488	33.95225464190982	47.214854111405835	28.116710875331563	True	False	3	32.119	False	12.10829577702303	35.651481709835636	0.0	0.0	0.0	0.0	0.0	0.0	6.647195801666672	2.4669861058008347	4.214920048294617	6.6819061540954525	False	1	False	1	False	1
1151	49.3368700265252	32.228116710875334	50.795755968169765	34.08488063660477	47.214854111405835	28.249336870026525	True	False	3	32.149	False	10.08473965151629	33.7483081079731	0.41940022018148587	0.13262599469496195	0.47818982433209445	13.980007339382333	4.420866489831897	15.939660811069212	6.846636339066476	2.3613387022234553	4.509283819628648	6.870622521852104	False	1	False	1	False	1
1152	49.3368700265252	32.228116710875334	50.795755968169765	34.08488063660477	47.214854111405835	28.249336870026525	True	False	3	32.179	False	10.08473965151629	33.7483081079731	0.0	0.0	0.0	0.0	0.0	0.0	6.846636339066476	2.3613387022234553	4.509283819628648	6.870622521852104	False	1	False	1	False	1
1153	49.734748010610076	32.89124668435013	50.92838196286472	34.748010610079575	47.214854111405835	28.647214854111407	True	False	3	32.219	False	2.0355037212931673	39.22124773307803	0.6762625349592558	0.3978779840848823	0.7733357950723153	16.906563373981754	9.946949602122269	19.333394876808295	7.142128391425069	2.2073364691105124	4.935754394145458	7.143090863255971	False	1	False	1	False	1
1154	49.734748010610076	32.89124668435013	50.92838196286472	34.748010610079575	47.214854111405835	28.647214854111407	True	False	3	32.249	False	2.0355037212931673	39.22124773307803	0.0	0.0	0.0	0.0	0.0	0.0	7.142128391425069	2.2073364691105124	4.935754394145458	7.143090863255971	False	1	False	1	False	1
1155	49.86737400530504	33.42175066312997	51.06100795755968	35.145888594164454	47.214854111405835	29.045092838196286	True	False	3	32.278999999999996	False	3.4767507668875957	37.29048958350405	0.41940022018148143	0.39787798408487873	0.5468309848299288	13.980007339385496	13.262599469498596	18.227699494334583	7.211976723778525	2.0970011009074154	5.117713894316903	7.214714995224319	False	1	False	1	False	1
1156	49.86737400530504	33.42175066312997	51.06100795755968	35.145888594164454	47.214854111405835	29.045092838196286	True	False	3	32.329	False	3.4767507668875957	37.29048958350405	0.0	0.0	0.0	0.0	0.0	0.0	7.211976723778525	2.0970011009074154	5.117713894316903	7.214714995224319	False	1	False	1	False	1
1157	50.0	33.819628647214856	51.326259946949605	35.278514588859416	47.3474801061008	29.310344827586206	True	False	3	32.359	False	11.808144086633977	29.715769740949217	0.2965607397214614	0.2965607397214582	0.41940022018148815	9.885357990715006	9.885357990714898	13.980007339382409	7.172847364981412	1.9716271548167785	5.231586982311943	7.203214137128722	False	1	False	1	False	1
1158	50.13262599469496	34.217506631299734	51.45888594164456	35.54376657824934	47.745358090185675	29.70822281167109	True	False	3	32.389	False	17.102728969052166	27.007744625823683	0.29656073972145824	0.5626844412625045	0.41940022018148143	9.8853579907149	18.756148042082774	13.980007339382185	6.916925628862227	1.8756148042083483	5.102223889037492	6.9778386932458405	False	1	False	1	False	1
1159	50.13262599469496	34.217506631299734	51.45888594164456	35.54376657824934	47.745358090185675	29.70822281167109	True	False	3	32.419	False	17.102728969052166	27.007744625823683	0.0	0.0	0.0	0.0	0.0	0.0	6.916925628862227	1.8756148042083483	5.102223889037492	6.9778386932458405	False	1	False	1	False	1
1160	50.26525198938992	34.748010610079575	51.724137931034484	35.94164456233422	47.745358090185675	30.106100795755967	True	False	3	32.449	False	22.21495451925475	21.322830419970966	0.47818982433209445	0.39787798408487873	0.546830984829927	15.939660811069212	13.262599469495456	18.22769949433021	7.0628790215885155	1.8849695495426964	5.281779244493335	7.166748794036032	False	1	False	1	False	1
1161	50.26525198938992	34.748010610079575	51.724137931034484	35.94164456233422	47.745358090185675	30.106100795755967	True	False	3	32.479	False	22.21495451925475	21.322830419970966	0.0	0.0	0.0	0.0	0.0	0.0	7.0628790215885155	1.8849695495426964	5.281779244493335	7.166748794036032	False	1	False	1	False	1
1162	50.6631299734748	35.41114058355438	52.254641909814325	36.737400530503976	48.143236074270554	30.90185676392573	True	False	3	32.519	False	20.99694286167039	21.89043995166218	0.9563796486641849	0.8896822191643715	0.7733357950723251	23.909491216605133	22.242055479109762	19.33339487680854	7.138433231192515	2.0716842641662185	5.165607982533279	7.237292246699498	False	1	False	1	False	1
1163	50.6631299734748	35.41114058355438	52.254641909814325	36.737400530503976	48.143236074270554	30.90185676392573	True	False	3	32.549	False	20.99694286167039	21.89043995166218	0.0	0.0	0.0	0.0	0.0	0.0	7.138433231192515	2.0716842641662185	5.165607982533279	7.237292246699498	False	1	False	1	False	1
1164	51.06100795755968	35.80901856763926	52.38726790450929	37.26790450928382	48.275862068965516	31.56498673740053	True	False	3	32.579	False	8.998801021258895	29.85142898489677	0.5468309848299288	0.6762625349592571	0.5626844412625019	18.227699494330267	22.54208449864105	18.75614804208269	7.030428796126563	1.9716271548167785	5.07630217745481	7.047929332271589	False	1	False	1	False	1
1165	51.06100795755968	35.80901856763926	52.38726790450929	37.26790450928382	48.275862068965516	31.56498673740053	True	False	3	32.619	False	8.998801021258895	29.85142898489677	0.0	0.0	0.0	0.0	0.0	0.0	7.030428796126563	1.9716271548167785	5.07630217745481	7.047929332271589	False	1	False	1	False	1
1166	51.19363395225464	36.47214854111406	52.785145888594165	37.93103448275862	48.54111405835544	32.09549071618037	True	False	3	32.649	False	16.271150157652816	24.679757688190506	0.7733357950723214	0.5931214794429164	0.6762625349592571	25.77785983574307	19.770715981429795	22.54208449864105	7.215634222140816	2.158994774018527	5.117713894316906	7.2767086683354325	False	1	False	1	False	1
1167	51.19363395225464	36.47214854111406	52.785145888594165	37.93103448275862	48.54111405835544	32.09549071618037	True	False	3	32.689	False	16.271150157652816	24.679757688190506	0.0	0.0	0.0	0.0	0.0	0.0	7.215634222140816	2.158994774018527	5.117713894316906	7.2767086683354325	False	1	False	1	False	1
1168	51.856763925729446	37.79840848806366	53.183023872679044	39.257294429708224	49.204244031830235	33.42175066312997	True	False	3	32.719	False	11.055286241747128	29.994780491642853	1.3846560356645317	1.4828036986072817	1.4828036986072848	46.15520118881597	49.426789953574186	49.426789953574286	7.062879021588519	1.9716271548167787	5.1177138943169105	7.089341049133689	False	1	False	1	False	1
1169	52.785145888594165	39.12466843501326	53.97877984084881	40.58355437665782	49.60212201591512	35.0132625994695	True	False	3	32.749	False	1.542601475225769	33.067962584791275	1.5466715901446404	1.640492954489793	1.6189065803360363	51.55571967148606	54.68309848299103	53.963552677865835	7.084016106670363	1.884969549542691	5.1995479532924795	7.084517502835171	False	1	False	1	False	1
1170	52.785145888594165	39.12466843501326	53.97877984084881	40.58355437665782	49.60212201591512	35.0132625994695	True	False	3	32.778999999999996	False	1.542601475225769	33.067962584791275	0.0	0.0	0.0	0.0	0.0	0.0	7.084016106670363	1.884969549542691	5.1995479532924795	7.084517502835171	False	1	False	1	False	1
1171	53.315649867374006	39.92042440318303	54.774535809018566	41.37931034482759	50.6631299734748	35.54376657824934	True	False	3	32.819	False	13.781597235653619	27.40247136770805	1.125368882525009	1.1862429588858296	0.9563796486641908	28.134222063120827	29.656073972141105	23.909491216601033	7.1384332311925105	2.0631762846291806	5.117713894316906	7.180890178946086	False	1	False	1	False	1
1172	53.315649867374006	39.92042440318303	54.774535809018566	41.37931034482759	50.6631299734748	35.54376657824934	True	False	3	32.849	False	13.781597235653619	27.40247136770805	0.0	0.0	0.0	0.0	0.0	0.0	7.1384332311925105	2.0631762846291806	5.117713894316906	7.180890178946086	False	1	False	1	False	1
1173	53.84615384615385	40.185676392572944	55.172413793103445	41.246684350132625	51.06100795755968	35.676392572944295	True	False	3	32.879	False	19.638762076404113	21.040752407008725	0.41940022018148143	0.41940022018147916	0.5931214794429133	13.980007339382185	13.980007339382109	19.770715981429692	6.923280178322646	1.698441442289877	5.3000639794928635	6.99850542178274	False	1	False	1	False	1
1174	53.84615384615385	40.185676392572944	55.172413793103445	41.246684350132625	51.06100795755968	35.676392572944295	True	False	3	32.919	False	19.638762076404113	21.040752407008725	0.0	0.0	0.0	0.0	0.0	0.0	6.923280178322646	1.698441442289877	5.3000639794928635	6.99850542178274	False	1	False	1	False	1
1175	53.97877984084881	39.92042440318303	55.57029177718833	40.98143236074271	51.06100795755968	36.206896551724135	True	False	3	32.949	False	18.152705886651166	16.038428798153596	0.4781898243320964	0.5305039787798407	0.296560739721455	15.939660811069276	17.683465959327354	9.885357990714793	6.567330717846131	1.9127592973283756	4.722677404446918	6.635436701775293	False	1	False	1	False	1
1176	53.97877984084881	39.92042440318303	55.57029177718833	40.98143236074271	51.06100795755968	36.206896551724135	True	False	3	32.989	False	18.152705886651166	16.038428798153596	0.0	0.0	0.0	0.0	0.0	0.0	6.567330717846131	1.9127592973283756	4.722677404446918	6.635436701775293	False	1	False	1	False	1
1177	53.97877984084881	39.257294429708224	55.83554376657825	40.45092838196287	50.6631299734748	36.3395225464191	True	False	3	33.019	False	8.612550947585994	15.032427929012146	0.5931214794429133	0.41940022018148143	0.6631299734748026	19.770715981429692	13.980007339382185	22.10433244915925	6.607383929486022	2.207336469110506	4.416664669853241	6.624001138963747	False	1	False	1	False	1
1178	54.37665782493369	38.9920424403183	56.49867374005305	40.185676392572944	50.6631299734748	36.3395225464191	True	False	3	33.049	False	6.1799242491830775	11.61525416410217	0.7142128391425099	0.0	0.47818982433209445	23.80709463808276	0.0	15.939660811069212	6.9890250006659915	2.4346896221068723	4.563567780924469	6.998257403031341	False	1	False	1	False	1
1179	54.37665782493369	38.9920424403183	56.49867374005305	40.185676392572944	50.6631299734748	36.3395225464191	True	False	3	33.079	False	6.1799242491830775	11.61525416410217	0.0	0.0	0.0	0.0	0.0	0.0	6.9890250006659915	2.4346896221068723	4.563567780924469	6.998257403031341	False	1	False	1	False	1
1180	55.03978779840849	39.257294429708224	57.16180371352785	40.185676392572944	51.19363395225464	36.87002652519894	True	False	3	33.119	False	8.198068846016342	5.869202879543509	0.6631299734748026	0.7502459216833393	0.7142128391425099	16.578249336870417	18.756148042083883	17.855320978563128	6.827340942299072	2.31621342129615	4.526803227022817	6.843016648318967	False	1	False	1	False	1
1181	55.03978779840849	39.257294429708224	57.16180371352785	40.185676392572944	51.19363395225464	36.87002652519894	True	False	3	33.149	False	8.198068846016342	5.869202879543509	0.0	0.0	0.0	0.0	0.0	0.0	6.827340942299072	2.31621342129615	4.526803227022817	6.843016648318967	False	1	False	1	False	1
1182	56.49867374005305	39.6551724137931	58.753315649867375	40.716180371352785	52.51989389920424	37.13527851458886	True	False	3	33.179	False	7.146319853966935	7.44268128668661	1.6776008807259302	1.3525250699185074	1.5121689988052203	55.92002935752889	45.08416899728187	50.40563329350543	7.188769354306449	2.491816210617499	4.709623582112654	7.201439792730152	False	1	False	1	False	1
1183	56.49867374005305	39.6551724137931	58.753315649867375	40.716180371352785	52.51989389920424	37.13527851458886	True	False	3	33.219	False	7.146319853966935	7.44268128668661	0.0	0.0	0.0	0.0	0.0	0.0	7.188769354306449	2.491816210617499	4.709623582112654	7.201439792730152	False	1	False	1	False	1
1184	57.95755968169761	39.787798408488065	59.814323607427056	40.84880636604775	53.44827586206897	37.53315649867374	True	False	3	33.249	False	-3.17983011986416	11.969109037493887	1.0692649533552452	1.0100494835363312	1.464901991669396	35.64216511184016	33.66831611787643	48.83006638897801	7.177750200389817	2.138529906710493	5.041532575264774	7.180062481975266	False	1	False	1	False	1
1185	57.95755968169761	39.787798408488065	59.814323607427056	40.84880636604775	53.44827586206897	37.53315649867374	True	False	3	33.289	False	-3.17983011986416	11.969109037493887	0.0	0.0	0.0	0.0	0.0	0.0	7.177750200389817	2.138529906710493	5.041532575264774	7.180062481975266	False	1	False	1	False	1
1186	59.01856763925729	40.318302387267906	61.273209549071616	41.51193633952255	54.244031830238725	38.59416445623342	True	False	3	33.319	False	-8.042056661626564	10.137883005445854	1.6025259911929128	1.3262599469495995	1.1862429588858296	53.417533039761736	44.208664898318304	39.54143196285949	7.610698533370596	2.551111944518748	5.07630217745481	7.627414121973558	False	1	False	1	False	1
1187	60.212201591511935	40.98143236074271	62.46684350132626	42.175066312997345	55.702917771883286	39.12466843501326	True	False	3	33.349	False	-5.517135978987919	10.161479548855574	1.365468188459813	1.5523474682652	1.3654681884598163	45.51560628200282	51.7449156088503	45.515606282002935	7.4199473372410445	2.5511119445187442	4.87659849094171	7.427710435460455	False	1	False	1	False	1
1188	60.212201591511935	40.98143236074271	62.46684350132626	42.175066312997345	55.702917771883286	39.12466843501326	True	False	3	33.379	False	-5.517135978987919	10.161479548855574	0.0	0.0	0.0	0.0	0.0	0.0	7.4199473372410445	2.5511119445187442	4.87659849094171	7.427710435460455	False	1	False	1	False	1
1189	61.53846153846154	41.246684350132625	63.6604774535809	42.83819628647215	57.55968169761273	38.9920424403183	True	False	3	33.419	False	-7.331115386285932	19.15780020950925	1.3654681884598163	1.8614945421244327	1.352525069918513	34.13670471149614	46.53736355311181	33.813126747963544	7.211976723778529	2.6525198938992034	4.573193540999118	7.225713434898322	False	1	False	1	False	1
1190	61.53846153846154	41.246684350132625	63.6604774535809	42.83819628647215	57.55968169761273	38.9920424403183	True	False	3	33.449	False	-7.331115386285932	19.15780020950925	0.0	0.0	0.0	0.0	0.0	0.0	7.211976723778529	2.6525198938992034	4.573193540999118	7.225713434898322	False	1	False	1	False	1
1191	62.73209549071618	42.175066312997345	64.85411140583554	43.89920424403183	58.62068965517241	39.257294429708224	True	False	3	33.479	False	-3.7313969991606384	21.439143123190654	1.597028458725764	1.0936619696598575	1.5121689988052227	53.23428195752345	36.455398988660534	50.40563329350552	7.771928553837455	2.734154924149637	5.041532575264778	7.775687499414415	False	1	False	1	False	1
1192	62.73209549071618	42.175066312997345	64.85411140583554	43.89920424403183	58.62068965517241	39.257294429708224	True	False	3	33.519	False	-3.7313969991606384	21.439143123190654	0.0	0.0	0.0	0.0	0.0	0.0	7.771928553837455	2.734154924149637	5.041532575264778	7.775687499414415	False	1	False	1	False	1
1193	63.6604774535809	43.10344827586207	65.64986737400531	45.09283819628647	59.41644562334218	40.318302387267906	True	False	3	33.549	False	-11.725112015164955	27.424824319992187	1.434569472996289	1.3262599469496037	1.3129303629458464	47.81898243320782	44.208664898318446	43.76434543152656	7.851862130300099	2.813422206312525	5.07630217745481	7.889724383767335	False	1	False	1	False	1
1194	63.6604774535809	43.10344827586207	65.64986737400531	45.09283819628647	59.41644562334218	40.318302387267906	True	False	3	33.599	False	-11.725112015164955	27.424824319992187	0.0	0.0	0.0	0.0	0.0	0.0	7.851862130300099	2.813422206312525	5.07630217745481	7.889724383767335	False	1	False	1	False	1
1195	64.05835543766578	43.50132625994695	66.04774535809018	45.62334217506631	60.87533156498674	40.58355437665782	True	False	3	33.619	False	-4.337163187993746	29.306690742332048	0.6631299734747955	1.4828036986072848	0.5626844412625019	33.156498673734596	74.14018493035265	28.1342220631207	7.221725936372403	2.9087151458171476	4.317989548037058	7.226704693854206	False	1	False	1	False	1
1196	64.85411140583554	44.16445623342175	66.57824933687003	46.15384615384615	61.40583554376658	40.185676392572944	True	False	3	33.659	False	2.2899993706537323e-13	31.575462772143734	0.7502459216833443	0.6631299734747997	1.0358421320831088	18.756148042084007	16.578249336870346	25.896053302078272	7.897652483267591	2.6325508277558667	5.2651016555117245	7.897652483267591	False	1	False	1	False	1
1197	64.85411140583554	44.16445623342175	66.57824933687003	46.15384615384615	61.40583554376658	40.185676392572944	True	False	3	33.679	False	2.2899993706537323e-13	31.575462772143734	0.0	0.0	0.0	0.0	0.0	0.0	7.897652483267591	2.6325508277558667	5.2651016555117245	7.897652483267591	False	1	False	1	False	1
1198	65.38461538461539	44.69496021220159	66.84350132625994	46.94960212201592	61.53846153846154	40.84880636604775	True	False	3	33.719	False	-12.09475707701229	39.64503986969594	0.8388004403629651	0.6762625349592571	0.7502459216833443	20.970011009074575	16.90656337398179	18.756148042084007	8.084748357627673	2.685471715028721	5.439282932204212	8.124754647232933	False	1	False	1	False	1
1199	65.38461538461539	44.69496021220159	66.84350132625994	46.94960212201592	61.53846153846154	40.84880636604775	True	False	3	33.749	False	-12.09475707701229	39.64503986969594	0.0	0.0	0.0	0.0	0.0	0.0	8.084748357627673	2.685471715028721	5.439282932204212	8.124754647232933	False	1	False	1	False	1
1200	65.51724137931035	45.49071618037135	67.24137931034483	47.61273209549071	62.46684350132626	41.246684350132625	True	False	3	33.778999999999996	False	3.3871674856264895	33.50214811788319	0.773335795072319	1.0100494835363247	0.806732431074031	25.777859835749094	33.66831611788419	26.891081035806383	7.95755968169761	2.734154924149638	5.226541245421229	7.960696169570867	False	1	False	1	False	1
1201	65.51724137931035	45.49071618037135	67.24137931034483	47.61273209549071	62.46684350132626	41.246684350132625	True	False	3	33.819	False	3.3871674856264895	33.50214811788319	0.0	0.0	0.0	0.0	0.0	0.0	7.95755968169761	2.734154924149638	5.226541245421229	7.960696169570867	False	1	False	1	False	1
1202	65.78249336870026	45.49071618037135	67.10875331564986	47.61273209549071	63.12997347480106	41.37931034482759	True	False	3	33.849	False	-0.8231585833289123	40.594156795099146	0.13262599469496195	0.6762625349592571	0.2652519893899097	4.420866489832944	22.54208449864639	8.841732979665416	7.395014249045431	2.502382263144989	4.892802850317425	7.395185113462414	False	1	False	1	False	1
1203	65.78249336870026	45.49071618037135	67.10875331564986	47.61273209549071	63.12997347480106	41.37931034482759	True	False	3	33.899	False	-0.8231585833289123	40.594156795099146	0.0	0.0	0.0	0.0	0.0	0.0	7.395014249045431	2.502382263144989	4.892802850317425	7.395185113462414	False	1	False	1	False	1
1204	65.78249336870026	45.358090185676396	67.10875331564986	47.61273209549071	63.52785145888594	41.11405835543766	True	False	3	33.919	False	2.486070530979971	42.1339950837227	0.0	0.47818982433209445	0.13262599469495484	0.0	23.909491216609478	6.631299734749061	7.419947337241041	2.6157934911559675	4.805748257823195	7.421541748979163	False	1	False	1	False	1
1205	65.64986737400531	44.96021220159151	66.84350132625994	47.214854111405835	63.52785145888594	40.84880636604775	True	False	3	33.959	False	0.5976988196144841	44.67553520837724	0.47818982433209445	0.2652519893899168	0.41940022018148365	11.954745608300492	6.631299734746883	10.485005504535453	7.177750200389815	2.551111944518741	4.626727730109392	7.177839674628133	False	1	False	1	False	1
1206	65.64986737400531	44.96021220159151	66.84350132625994	47.214854111405835	63.52785145888594	40.84880636604775	True	False	3	33.979	False	0.5976988196144841	44.67553520837724	0.0	0.0	0.0	0.0	0.0	0.0	7.177750200389815	2.551111944518741	4.626727730109392	7.177839674628133	False	1	False	1	False	1
1207	65.11936339522546	44.69496021220159	66.04774535809018	46.816976127320956	63.52785145888594	40.716180371352785	True	False	3	34.019	False	1.8279682443049763	48.93086941043675	0.8896822191643683	0.13262599469496195	0.5931214794429196	22.24205547910968	3.3156498673741193	14.828036986073306	6.600725272217138	2.31621342129615	4.285277034855045	6.601490456151195	False	1	False	1	False	1
1208	65.11936339522546	44.69496021220159	66.04774535809018	46.816976127320956	63.52785145888594	40.716180371352785	True	False	3	34.049	False	1.8279682443049763	48.93086941043675	0.0	0.0	0.0	0.0	0.0	0.0	6.600725272217138	2.31621342129615	4.285277034855045	6.601490456151195	False	1	False	1	False	1
1209	64.85411140583554	44.82758620689655	65.64986737400531	47.08222811671087	63.39522546419098	40.58355437665782	True	False	3	34.079	False	0.4696270196898952	53.153290385252035	0.47818982433208457	0.18756148042083734	0.29656073972145824	15.939660811068881	6.252049347361008	9.8853579907149	6.878675055644533	2.390949121660475	4.487778333073905	6.8787274547343795	False	1	False	1	False	1
1210	64.85411140583554	44.82758620689655	65.64986737400531	47.08222811671087	63.39522546419098	40.58355437665782	True	False	3	34.119	False	0.4696270196898952	53.153290385252035	0.0	0.0	0.0	0.0	0.0	0.0	6.878675055644533	2.390949121660475	4.487778333073905	6.8787274547343795	False	1	False	1	False	1
1211	64.85411140583554	45.358090185676396	65.64986737400531	47.87798408488064	63.52785145888594	40.716180371352785	True	False	3	34.149	False	1.580172472800302	55.135244473228425	0.7957559681697646	0.18756148042083734	0.5305039787798478	26.525198938991146	6.252049347361008	17.683465959327588	7.469563841023199	2.642554223497517	4.827659077772229	7.470213301269746	False	1	False	1	False	1
1212	64.85411140583554	45.358090185676396	65.64986737400531	47.87798408488064	63.52785145888594	40.716180371352785	True	False	3	34.199	False	1.580172472800302	55.135244473228425	0.0	0.0	0.0	0.0	0.0	0.0	7.469563841023199	2.642554223497517	4.827659077772229	7.470213301269746	False	1	False	1	False	1
1213	64.9867374005305	45.755968169761275	65.64986737400531	48.143236074270554	63.6604774535809	41.11405835543766	True	False	3	34.219	False	-0.42128490416831393	57.1592087732789	0.2652519893899168	0.41940022018148143	0.41940022018148143	13.262599469493766	20.970011009070795	20.970011009070795	7.30527286680128	2.4776580493725984	4.827659077772229	7.305317127144828	False	1	False	1	False	1
1214	64.85411140583554	45.88859416445624	65.38461538461539	48.143236074270554	63.793103448275865	41.246684350132625	True	False	3	34.259	False	0.36551835557502405	59.449815273123605	0.2652519893899239	0.18756148042083734	0.18756148042083734	6.6312997347482385	4.689037010521034	4.689037010521034	7.07780586956304	2.316213421296147	4.761624156768236	7.077837578064383	False	1	False	1	False	1
1215	64.85411140583554	45.88859416445624	65.38461538461539	48.143236074270554	63.793103448275865	41.246684350132625	True	False	3	34.278999999999996	False	0.36551835557502405	59.449815273123605	0.0	0.0	0.0	0.0	0.0	0.0	7.07780586956304	2.316213421296147	4.761624156768236	7.077837578064383	False	1	False	1	False	1
1216	64.58885941644563	45.62334217506631	64.85411140583554	48.0106100795756	63.793103448275865	41.11405835543766	True	False	3	34.319	False	-3.667788055531729	66.35291557172458	0.5468309848299339	0.13262599469496195	0.37512296084166463	13.67077462074621	3.3156498673735304	9.378074021040149	6.977690418019051	2.4019589225828706	4.578959284252541	6.980918206835412	False	1	False	1	False	1
1217	64.58885941644563	45.62334217506631	64.85411140583554	48.0106100795756	63.793103448275865	41.11405835543766	True	False	3	34.349	False	-3.667788055531729	66.35291557172458	0.0	0.0	0.0	0.0	0.0	0.0	6.977690418019051	2.4019589225828706	4.578959284252541	6.980918206835412	False	1	False	1	False	1
1218	64.3236074270557	45.358090185676396	64.58885941644563	47.87798408488064	63.793103448275865	40.98143236074271	True	False	3	34.379	False	-0.9022211615300657	66.67986742158331	0.2965607397214487	0.13262599469495484	0.3751229608416697	9.885357990714581	4.420866489831661	12.504098694721849	6.942308927481378	2.5338160708942685	4.408692344454818	6.942508415349087	False	1	False	1	False	1
1219	64.3236074270557	45.358090185676396	64.58885941644563	47.87798408488064	63.793103448275865	40.98143236074271	True	False	3	34.419	False	-0.9022211615300657	66.67986742158331	0.0	0.0	0.0	0.0	0.0	0.0	6.942308927481378	2.5338160708942685	4.408692344454818	6.942508415349087	False	1	False	1	False	1
1220	64.19098143236074	45.09283819628647	64.19098143236074	47.3474801061008	63.6604774535809	40.84880636604775	True	False	3	34.449	False	-7.1250163489017995	72.65446364393655	0.6631299734748041	0.18756148042083734	0.2965607397214614	22.104332449159298	6.252049347361008	9.885357990715006	6.520291009698596	2.2546419098143247	4.27705981342098	6.5317017232353045	False	1	False	1	False	1
1221	64.19098143236074	45.09283819628647	64.19098143236074	47.3474801061008	63.6604774535809	40.84880636604775	True	False	3	34.479	False	-7.1250163489017995	72.65446364393655	0.0	0.0	0.0	0.0	0.0	0.0	6.520291009698596	2.2546419098143247	4.27705981342098	6.5317017232353045	False	1	False	1	False	1
1222	64.05835543766578	44.42970822281167	63.92572944297082	46.816976127320956	63.6604774535809	40.716180371352785	True	False	3	34.519	False	-9.295333686149663	75.79643088706574	0.5931214794429164	0.13262599469496195	0.6762625349592571	14.828036986073226	3.3156498673741193	16.90656337398179	6.106559381019279	2.3909491216604732	3.734781920511596	6.125731042172069	False	1	False	1	False	1
1223	64.05835543766578	44.42970822281167	63.92572944297082	46.816976127320956	63.6604774535809	40.716180371352785	True	False	3	34.559	False	-9.295333686149663	75.79643088706574	0.0	0.0	0.0	0.0	0.0	0.0	6.106559381019279	2.3909491216604732	3.734781920511596	6.125731042172069	False	1	False	1	False	1
1224	64.05835543766578	44.16445623342175	63.52785145888594	46.55172413793103	63.6604774535809	40.84880636604775	True	False	3	34.589	False	-19.37158112178243	85.13351966967424	0.47818982433209445	0.13262599469496195	0.2652519893899168	15.939660811069212	4.420866489831897	8.841732979663558	5.7044597261555845	2.4455025085657485	3.3394372180408944	5.784939726606643	False	1	False	1	False	1
1225	64.19098143236074	43.89920424403183	63.793103448275865	45.88859416445624	63.6604774535809	40.716180371352785	True	False	3	34.619	False	-20.772254682045755	83.85158456214242	0.7142128391425033	0.13262599469496195	0.2965607397214614	23.807094638082543	4.420866489831897	9.885357990715006	5.174113846984397	2.02878760487777	3.226929724296137	5.2557173291739065	False	1	False	1	False	1
1226	64.19098143236074	43.89920424403183	63.793103448275865	45.88859416445624	63.6604774535809	40.716180371352785	True	False	3	34.649	False	-20.772254682045755	83.85158456214242	0.0	0.0	0.0	0.0	0.0	0.0	5.174113846984397	2.02878760487777	3.226929724296137	5.2557173291739065	False	1	False	1	False	1
1227	64.19098143236074	43.50132625994695	63.6604774535809	45.62334217506631	63.52785145888594	40.58355437665782	True	False	3	34.679	False	-26.84050953321325	86.55901786599495	0.2965607397214614	0.18756148042083734	0.39787798408487873	9.885357990715006	6.252049347361008	13.262599469495456	5.04153257526478	2.187323939319713	2.9921788256441615	5.179502764963875	False	1	False	1	False	1
1228	64.19098143236074	43.50132625994695	63.6604774535809	45.62334217506631	63.52785145888594	40.58355437665782	True	False	3	34.719	False	-26.84050953321325	86.55901786599495	0.0	0.0	0.0	0.0	0.0	0.0	5.04153257526478	2.187323939319713	2.9921788256441615	5.179502764963875	False	1	False	1	False	1
1229	64.05835543766578	43.76657824933687	63.39522546419098	45.88859416445624	63.6604774535809	40.58355437665782	True	False	3	34.749	False	-24.479040985163085	89.90624113325525	0.3751229608416747	0.13262599469496195	0.296560739721455	12.504098694722016	4.420866489831897	9.885357990714793	5.31166694814345	2.223216792339557	3.2077948600657344	5.431011652405291	False	1	False	1	False	1
1230	64.05835543766578	43.76657824933687	63.39522546419098	45.88859416445624	63.6604774535809	40.58355437665782	True	False	3	34.778999999999996	False	-24.479040985163085	89.90624113325525	0.0	0.0	0.0	0.0	0.0	0.0	5.31166694814345	2.223216792339557	3.2077948600657344	5.431011652405291	False	1	False	1	False	1
1231	63.6604774535809	44.16445623342175	63.12997347480106	46.41909814323608	63.793103448275865	40.58355437665782	True	False	3	34.819	False	-11.119423518525707	85.84455848562882	0.5931214794429133	0.13262599469496195	0.5626844412625069	14.828036986070513	3.3156498673735304	14.067111031560474	5.873100749465397	2.3162134212961525	3.5833570520175893	5.899570473313742	False	1	False	1	False	1
1232	63.6604774535809	44.16445623342175	63.12997347480106	46.41909814323608	63.793103448275865	40.58355437665782	True	False	3	34.859	False	-11.119423518525707	85.84455848562882	0.0	0.0	0.0	0.0	0.0	0.0	5.873100749465397	2.3162134212961525	3.5833570520175893	5.899570473313742	False	1	False	1	False	1
1233	63.262599469496024	44.69496021220159	62.3342175066313	46.55172413793103	63.793103448275865	40.716180371352785	True	False	3	34.889	False	-18.970407808486716	99.20130577182279	0.8067324310740368	0.13262599469496195	0.6631299734747997	26.89108103580021	4.420866489831897	22.104332449159152	6.015140833129212	2.075925178050201	4.013990968281582	6.089916146331783	False	1	False	1	False	1
1234	62.9973474801061	44.96021220159151	61.93633952254642	46.41909814323608	63.793103448275865	40.84880636604775	True	False	3	34.919	False	-25.073310741705118	108.66293538040176	0.41940022018147916	0.13262599469496195	0.3751229608416697	13.98000733938542	4.420866489832944	12.50409869472481	5.8716030825407595	1.8039085555352083	4.187706473168948	5.991615028704157	False	1	False	1	False	1
1235	62.9973474801061	44.96021220159151	61.93633952254642	46.41909814323608	63.793103448275865	40.84880636604775	True	False	3	34.949	False	-25.073310741705118	108.66293538040176	0.0	0.0	0.0	0.0	0.0	0.0	5.8716030825407595	1.8039085555352083	4.187706473168948	5.991615028704157	False	1	False	1	False	1
1236	62.59946949602122	45.358090185676396	61.80371352785146	46.94960212201592	63.92572944297082	40.98143236074271	True	False	3	34.979	False	-9.706652409339869	99.24883799354194	0.5468309848299288	0.18756148042083232	0.5626844412625069	18.227699494330267	6.25204934736084	18.756148042082852	6.334193069633715	1.7793644383287461	4.573193540999116	6.3525579793278615	False	1	False	1	False	1
1237	62.59946949602122	45.358090185676396	61.80371352785146	46.94960212201592	63.92572944297082	40.98143236074271	True	False	3	35.019	False	-9.706652409339869	99.24883799354194	0.0	0.0	0.0	0.0	0.0	0.0	6.334193069633715	1.7793644383287461	4.573193540999116	6.3525579793278615	False	1	False	1	False	1
1238	62.3342175066313	45.358090185676396	61.273209549071616	46.816976127320956	63.793103448275865	41.11405835543766	True	False	3	35.049	False	-17.056965576617063	108.71392172195483	0.5468309848299288	0.1875614804208273	0.2652519893899239	18.227699494330267	6.252049347360673	8.841732979663794	6.234832505858444	1.8039085555352028	4.487778333073914	6.291686888609116	False	1	False	1	False	1
1239	62.3342175066313	45.358090185676396	61.273209549071616	46.816976127320956	63.793103448275865	41.11405835543766	True	False	3	35.079	False	-17.056965576617063	108.71392172195483	0.0	0.0	0.0	0.0	0.0	0.0	6.234832505858444	1.8039085555352028	4.487778333073914	6.291686888609116	False	1	False	1	False	1
1240	61.53846153846154	45.88859416445624	60.3448275862069	47.48010610079576	63.793103448275865	41.37931034482759	True	False	3	35.119	False	-10.304846468766067	109.63662573159868	1.1408919452311168	0.2652519893899239	0.9563796486641849	28.52229863077853	6.6312997347482385	23.909491216605133	7.0078752326912	1.9893899204244037	5.04153257526478	7.030922495689183	False	1	False	1	False	1
1241	61.53846153846154	45.88859416445624	60.3448275862069	47.48010610079576	63.793103448275865	41.37931034482759	True	False	3	35.159	False	-10.304846468766067	109.63662573159868	0.0	0.0	0.0	0.0	0.0	0.0	7.0078752326912	1.9893899204244037	5.04153257526478	7.030922495689183	False	1	False	1	False	1
1242	60.742705570291776	46.41909814323608	59.814323607427056	48.0106100795756	63.6604774535809	41.90981432360743	True	False	3	35.189	False	2.6488057594586882	103.08166640947634	0.7502459216833393	0.5468309848299288	0.9563796486641908	25.008197389443694	18.227699494330267	31.879321622138484	7.211976723778529	1.8424992028448002	5.370943430057453	7.213442632902254	False	1	False	1	False	1
1243	60.07957559681697	46.94960212201592	59.15119363395225	48.673740053050395	62.86472148541114	42.83819628647215	True	False	3	35.219	False	5.8137171793348354	101.19902288658156	0.9378074021041717	1.222751254282877	0.8492207211449412	31.26024673680454	40.75837514276102	28.307357371496966	6.9169256288622245	1.958199344858535	4.965953641074023	6.924152985932558	False	1	False	1	False	1
1244	60.07957559681697	46.94960212201592	59.15119363395225	48.673740053050395	62.86472148541114	42.83819628647215	True	False	3	35.249	False	5.8137171793348354	101.19902288658156	0.0	0.0	0.0	0.0	0.0	0.0	6.9169256288622245	1.958199344858535	4.965953641074023	6.924152985932558	False	1	False	1	False	1
1245	59.41644562334218	47.214854111405835	58.09018567639257	48.80636604774536	62.73209549071618	43.76657824933687	True	False	3	35.278999999999996	False	4.071126193659287	112.74242029827124	1.0692649533552452	0.9378074021041717	0.7142128391425007	35.6421651118486	31.260246736811943	23.807094638088092	6.851772601108486	2.071684264166223	4.78373708139826	6.8554213455644835	False	1	False	1	False	1
1246	59.41644562334218	47.214854111405835	58.09018567639257	48.80636604774536	62.73209549071618	43.76657824933687	True	False	3	35.319	False	4.071126193659287	112.74242029827124	0.0	0.0	0.0	0.0	0.0	0.0	6.851772601108486	2.071684264166223	4.78373708139826	6.8554213455644835	False	1	False	1	False	1
1247	59.01856763925729	47.08222811671087	57.55968169761273	48.93899204244032	62.9973474801061	43.89920424403183	True	False	3	35.349	False	13.182965158540965	111.11889449125228	0.5468309848299288	0.296560739721455	0.41940022018148815	18.227699494334583	9.885357990717134	13.98000733938572	7.41401849303644	2.3613387022234567	5.095324326869642	7.456663029093098	False	1	False	1	False	1
1248	59.01856763925729	47.08222811671087	57.55968169761273	48.93899204244032	62.9973474801061	43.89920424403183	True	False	3	35.379	False	13.182965158540965	111.11889449125228	0.0	0.0	0.0	0.0	0.0	0.0	7.41401849303644	2.3613387022234567	5.095324326869642	7.456663029093098	False	1	False	1	False	1
1249	59.01856763925729	46.55172413793103	57.42705570291777	48.54111405835544	62.86472148541114	43.76657824933687	True	False	3	35.419	False	15.430468666732299	111.59147540954105	0.41940022018148143	0.18756148042083734	0.5305039787798407	10.48500550453726	4.689037010521034	13.2625994694963	7.236325127694295	2.5476621634348238	4.748677397869539	7.296339561304363	False	1	False	1	False	1
1250	59.01856763925729	46.55172413793103	57.42705570291777	48.54111405835544	62.86472148541114	43.76657824933687	True	False	3	35.459	False	15.430468666732299	111.59147540954105	0.0	0.0	0.0	0.0	0.0	0.0	7.236325127694295	2.5476621634348238	4.748677397869539	7.296339561304363	False	1	False	1	False	1
1251	59.15119363395225	46.286472148541115	57.55968169761273	48.0106100795756	62.86472148541114	43.76657824933687	True	False	3	35.489	False	13.130915496969068	115.59309499639268	0.5468309848299288	0.0	0.296560739721455	18.227699494334583	0.0	9.885357990717134	6.793765769159523	2.3463933704183204	4.4877783330739085	6.834171703492229	False	1	False	1	False	1
1252	59.283819628647215	46.286472148541115	57.55968169761273	47.08222811671087	62.86472148541114	43.63395225464191	True	False	3	35.519	False	-11.753714798153386	138.0306668885127	0.9283819628647265	0.13262599469495484	0.13262599469496195	30.946065428823044	4.420866489831661	4.420866489831897	6.327246918767403	1.8989152603814787	4.4563123650958705	6.355227625477349	False	1	False	1	False	1
1253	59.283819628647215	46.286472148541115	57.55968169761273	47.08222811671087	62.86472148541114	43.63395225464191	True	False	3	35.549	False	-11.753714798153386	138.0306668885127	0.0	0.0	0.0	0.0	0.0	0.0	6.327246918767403	1.8989152603814787	4.4563123650958705	6.355227625477349	False	1	False	1	False	1
1254	58.88594164456234	46.02122015915119	57.16180371352785	47.08222811671087	62.86472148541114	43.63395225464191	True	False	3	35.589	False	0.6437457141753647	131.20862543837515	0.39787798408487873	0.0	0.47818982433209445	9.94694960212218	0.0	11.954745608302616	6.66437375405894	2.0244479472776864	4.64001477043392	6.664462717711606	False	1	False	1	False	1
1255	58.88594164456234	46.02122015915119	57.16180371352785	47.08222811671087	62.86472148541114	43.63395225464191	True	False	3	35.619	False	0.6437457141753647	131.20862543837515	0.0	0.0	0.0	0.0	0.0	0.0	6.66437375405894	2.0244479472776864	4.64001477043392	6.664462717711606	False	1	False	1	False	1
1256	58.753315649867375	46.286472148541115	56.89655172413793	46.94960212201592	62.73209549071618	43.50132625994695	True	False	3	35.649	False	-15.33819614050533	143.1580639753808	0.29656073972145824	0.18756148042083232	0.2965607397214614	9.8853579907149	6.25204934736084	9.885357990715006	6.778213442536153	1.9716271548167812	4.856719741008106	6.828346895824888	False	1	False	1	False	1
1257	58.753315649867375	46.286472148541115	56.89655172413793	46.94960212201592	62.73209549071618	43.50132625994695	True	False	3	35.679	False	-15.33819614050533	143.1580639753808	0.0	0.0	0.0	0.0	0.0	0.0	6.778213442536153	1.9716271548167812	4.856719741008106	6.828346895824888	False	1	False	1	False	1
1258	58.09018567639257	46.684350132625994	56.36604774535809	47.08222811671087	62.3342175066313	43.89920424403183	True	False	3	35.719	False	-20.28027119291851	149.84211534277512	0.546830984829927	0.5626844412625069	0.7733357950723214	13.670774620748466	14.067111031562973	19.33339487680845	6.76392572944297	1.7694514673907613	5.07630217745481	6.845753644845571	False	1	False	1	False	1
1259	58.09018567639257	46.684350132625994	56.36604774535809	47.08222811671087	62.3342175066313	43.89920424403183	True	False	3	35.769	False	-20.28027119291851	149.84211534277512	0.0	0.0	0.0	0.0	0.0	0.0	6.76392572944297	1.7694514673907613	5.07630217745481	6.845753644845571	False	1	False	1	False	1
1260	57.42705570291777	46.94960212201592	55.30503978779841	47.3474801061008	61.40583554376658	44.56233421750663	True	False	3	35.789	False	-20.34410125591845	152.26665855158086	1.0936619696598575	1.1408919452311168	0.7142128391425099	54.68309848298433	57.044597261546926	35.71064195711991	6.706470493246968	2.158994774018528	4.640014770433929	6.799009544452456	False	1	False	1	False	1
1261	59.283819628647215	45.49071618037135	53.58090185676392	47.48010610079576	60.07957559681697	45.49071618037135	True	False	3	35.829	False	19.230672375661317	143.7110010320889	1.7292314072155581	1.6189065803360363	2.361338702223461	43.23078518038987	40.47266450840177	59.033467555587784	6.796354363564435	6.039945642830615	0.7957559681697575	6.835701611000372	False	1	False	1	False	1
1262	59.283819628647215	45.49071618037135	53.58090185676392	47.48010610079576	60.07957559681697	45.49071618037135	True	False	3	35.849	False	19.230672375661317	143.7110010320889	0.0	0.0	0.0	0.0	0.0	0.0	6.796354363564435	6.039945642830615	0.7957559681697575	6.835701611000372	False	1	False	1	False	1
1263	54.11140583554376	47.214854111405835	52.6525198938992	47.745358090185675	58.753315649867375	46.41909814323608	True	False	3	35.889	False	10.255527970498452	143.0044242415904	0.9655318155544423	1.6189065803360345	5.452202862359279	24.138295388857284	40.47266450839454	136.30507155896066	6.243290342673645	1.5523474682652	4.709623582112656	6.2619710503778565	False	1	False	1	False	1
1264	54.11140583554376	47.214854111405835	52.6525198938992	47.745358090185675	58.753315649867375	46.41909814323608	True	False	3	35.919	False	10.255527970498452	143.0044242415904	0.0	0.0	0.0	0.0	0.0	0.0	6.243290342673645	1.5523474682652	4.709623582112656	6.2619710503778565	False	1	False	1	False	1
1265	53.58090185676392	47.3474801061008	51.326259946949605	47.87798408488064	57.69230769230769	46.15384615384615	True	False	3	35.949	False	-2.9486863418397062	149.791820014126	1.3328747508117853	1.0936619696598575	0.5468309848299288	44.42915836039116	36.455398988660534	18.227699494330267	6.595393506183742	2.3162134212961454	4.281170395641642	6.597383816937787	False	1	False	1	False	1
1266	53.58090185676392	47.3474801061008	51.326259946949605	47.87798408488064	57.69230769230769	46.15384615384615	True	False	3	35.979	False	-2.9486863418397062	149.791820014126	0.0	0.0	0.0	0.0	0.0	0.0	6.595393506183742	2.3162134212961454	4.281170395641642	6.597383816937787	False	1	False	1	False	1
1267	52.91777188328913	46.816976127320956	51.06100795755968	47.3474801061008	57.824933687002655	45.88859416445624	True	False	3	36.019	False	5.2322728781318135	147.04954337497978	0.5931214794429164	0.296560739721455	0.8492207211449357	14.828036986073226	7.414018493036534	21.230518028623845	6.919468148936651	1.9310636311088936	4.994209650865446	6.92527328197434	False	1	False	1	False	1
1268	52.91777188328913	46.816976127320956	51.06100795755968	47.3474801061008	57.824933687002655	45.88859416445624	True	False	3	36.069	False	5.2322728781318135	147.04954337497978	0.0	0.0	0.0	0.0	0.0	0.0	6.919468148936651	1.9310636311088936	4.994209650865446	6.92527328197434	False	1	False	1	False	1
1269	52.6525198938992	46.816976127320956	50.795755968169765	47.3474801061008	57.55968169761273	45.755968169761275	True	False	3	36.089	False	3.744927173542103	147.05628804902915	0.2652519893899168	0.2965607397214614	0.2652519893899239	13.262599469498477	14.82803698607602	13.262599469498833	6.94864026388845	1.9310636311088867	5.02055523362008	6.9516188647289665	False	1	False	1	False	1
1270	52.12201591511936	46.55172413793103	50.26525198938992	47.08222811671087	57.16180371352785	45.755968169761275	True	False	3	36.129	False	6.972769286026478	147.0477251432471	0.5931214794429228	0.39787798408487873	0.5931214794429164	14.828036986073386	9.94694960212218	14.828036986073226	7.022918989322936	1.9310636311088936	5.102223889037494	7.033287520146388	False	1	False	1	False	1
1271	52.12201591511936	46.55172413793103	50.26525198938992	47.08222811671087	57.16180371352785	45.755968169761275	True	False	3	36.149	False	6.972769286026478	147.0477251432471	0.0	0.0	0.0	0.0	0.0	0.0	7.022918989322936	1.9310636311088936	5.102223889037494	7.033287520146388	False	1	False	1	False	1
1272	51.724137931034484	46.286472148541115	49.734748010610076	47.08222811671087	56.63129973474801	46.15384615384615	True	False	3	36.189	False	20.25325178737368	141.20517998341197	0.5305039787798407	0.6631299734747997	0.4781898243320905	13.2625994694963	16.578249336870346	11.954745608302517	6.9587584203421295	2.1426385174275246	4.908953719713992	7.0515922371415165	False	1	False	1	False	1
1273	51.724137931034484	46.286472148541115	49.734748010610076	47.08222811671087	56.63129973474801	46.15384615384615	True	False	3	36.219	False	20.25325178737368	141.20517998341197	0.0	0.0	0.0	0.0	0.0	0.0	6.9587584203421295	2.1426385174275246	4.908953719713992	7.0515922371415165	False	1	False	1	False	1
1274	51.06100795755968	46.41909814323608	49.3368700265252	46.816976127320956	56.233421750663126	46.55172413793103	True	False	3	36.249	False	14.463417506302202	150.00005575750743	0.4781898243320905	0.5626844412625069	0.6762625349592571	15.93966081106908	18.756148042082852	22.54208449864105	6.9016508388634925	1.7694514673907613	5.174113846984389	6.9435653143751495	False	1	False	1	False	1
1275	51.06100795755968	46.41909814323608	49.3368700265252	46.816976127320956	56.233421750663126	46.55172413793103	True	False	3	36.289	False	14.463417506302202	150.00005575750743	0.0	0.0	0.0	0.0	0.0	0.0	6.9016508388634925	1.7694514673907613	5.174113846984389	6.9435653143751495	False	1	False	1	False	1
1276	50.92838196286472	46.286472148541115	49.204244031830235	46.55172413793103	55.96816976127321	46.41909814323608	True	False	3	36.319	False	10.253598021330072	154.22987844920988	0.2965607397214614	0.29656073972145186	0.18756148042083734	9.885357990715006	9.885357990714688	6.252049347361008	6.765225859340507	1.7444226045047626	5.04153257526478	6.785955179769543	False	1	False	1	False	1
1277	50.92838196286472	46.286472148541115	49.204244031830235	46.55172413793103	55.96816976127321	46.41909814323608	True	False	3	36.349	False	10.253598021330072	154.22987844920988	0.0	0.0	0.0	0.0	0.0	0.0	6.765225859340507	1.7444226045047626	5.04153257526478	6.785955179769543	False	1	False	1	False	1
1278	51.06100795755968	46.15384615384615	48.673740053050395	46.15384615384615	55.43766578249337	46.684350132625994	True	False	3	36.389	False	6.911227119024679	162.95653753649245	0.6631299734747997	0.5931214794429133	0.18756148042083734	16.5782493368674	14.828036986070513	4.689037010520201	6.784697911102742	2.3872679045092866	4.408692344454818	6.7959602489641044	False	1	False	1	False	1
1279	51.06100795755968	46.15384615384615	48.673740053050395	46.15384615384615	55.43766578249337	46.684350132625994	True	False	3	36.429	False	6.911227119024679	162.95653753649245	0.0	0.0	0.0	0.0	0.0	0.0	6.784697911102742	2.3872679045092866	4.408692344454818	6.7959602489641044	False	1	False	1	False	1
1280	51.59151193633952	46.286472148541115	47.61273209549071	45.49071618037135	54.774535809018566	46.684350132625994	True	False	3	36.449	False	-4.1849161251184865	174.2385365291736	1.2511911315724944	0.6631299734748026	0.5468309848299288	62.559556578637164	33.156498673746725	27.341549241501877	7.260591879666311	4.057575209755535	3.2077948600657344	7.2653700698212695	False	1	False	1	False	1
1281	52.254641909814325	46.02122015915119	54.774535809018566	47.08222811671087	48.40848806366048	45.358090185676396	True	False	3	36.489	False	-13.051247146110354	5.711451761085833	7.336507525697259	6.502732452059022	0.7142128391425099	183.4126881424354	162.568311301479	17.855320978563128	6.59539350618374	2.7341549241496397	3.9029015834382386	6.637056507587879	False	1	False	1	False	1
1282	52.254641909814325	46.02122015915119	54.774535809018566	47.08222811671087	48.40848806366048	45.358090185676396	True	False	3	36.519	False	-13.051247146110354	5.711451761085833	0.0	0.0	0.0	0.0	0.0	0.0	6.59539350618374	2.7341549241496397	3.9029015834382386	6.637056507587879	False	1	False	1	False	1
1283	51.45888594164456	45.49071618037135	47.61273209549071	44.42970822281167	53.713527851458885	46.15384615384615	True	False	3	36.549	False	0.9673790152961483	178.26309992037275	7.637230795166032	5.36438950030681	0.9563796486641908	254.5743598388581	178.81298334355355	31.879321622138484	6.339744510725265	3.9898166993345687	2.3501386136166262	6.339955312951195	False	1	False	1	False	1
1284	51.45888594164456	45.49071618037135	47.61273209549071	44.42970822281167	53.713527851458885	46.15384615384615	True	False	3	36.589	False	0.9673790152961483	178.26309992037275	0.0	0.0	0.0	0.0	0.0	0.0	6.339744510725265	3.9898166993345687	2.3501386136166262	6.339955312951195	False	1	False	1	False	1
1285	49.46949602122016	44.56233421750663	47.61273209549071	44.03183023872679	53.44827586206897	46.55172413793103	True	False	3	36.619	False	10.619655276155125	178.7534812767163	0.39787798408487873	0.4781898243320905	2.195350843136184	13.262599469495456	15.93966081106908	73.17836143787002	6.3563697434067725	1.9310636311088936	4.4484110958218634	6.3794747269307575	False	1	False	1	False	1
1286	49.46949602122016	44.56233421750663	47.61273209549071	44.03183023872679	53.44827586206897	46.55172413793103	True	False	3	36.649	False	10.619655276155125	178.7534812767163	0.0	0.0	0.0	0.0	0.0	0.0	6.3563697434067725	1.9310636311088936	4.4484110958218634	6.3794747269307575	False	1	False	1	False	1
1287	49.60212201591512	44.16445623342175	48.275862068965516	42.57294429708223	52.91777188328913	46.55172413793103	True	False	3	36.689	False	-14.440541653298038	-147.1349060065003	1.6025259911929128	0.5305039787798407	0.41940022018148143	40.063149779823675	13.2625994694963	10.48500550453726	6.113756271414381	2.071684264166223	4.085655650066142	6.157339914232365	False	1	False	1	False	1
1288	49.60212201591512	44.16445623342175	48.275862068965516	42.57294429708223	52.91777188328913	46.55172413793103	True	False	3	36.729	False	-14.440541653298038	-147.1349060065003	0.0	0.0	0.0	0.0	0.0	0.0	6.113756271414381	2.071684264166223	4.085655650066142	6.157339914232365	False	1	False	1	False	1
1289	49.3368700265252	43.50132625994695	48.143236074270554	41.777188328912466	51.9893899204244	46.55172413793103	True	False	3	36.749	False	-6.3139333703362555	-142.0867050861646	0.806732431074038	0.9283819628647265	0.7142128391425099	40.33662155369559	46.41909814322907	35.71064195711991	6.130994340226111	2.0970011009074154	4.042374178813835	6.139375279721251	False	1	False	1	False	1
1290	49.3368700265252	42.97082228116711	48.40848806366048	40.45092838196287	51.45888594164456	46.15384615384615	True	False	3	36.789	False	-13.465208094811729	-127.73258120713258	1.3525250699185074	0.6631299734747997	0.5305039787798407	33.81312674796341	16.578249336870346	13.2625994694963	6.467472329037984	2.6854717150287217	3.825518594656751	6.510990309685473	False	1	False	1	False	1
1291	49.3368700265252	42.97082228116711	48.40848806366048	40.45092838196287	51.45888594164456	46.15384615384615	True	False	3	36.819	False	-13.465208094811729	-127.73258120713258	0.0	0.0	0.0	0.0	0.0	0.0	6.467472329037984	2.6854717150287217	3.825518594656751	6.510990309685473	False	1	False	1	False	1
1292	48.93899204244032	41.37931034482759	47.87798408488064	39.52254641909814	51.06100795755968	45.225464190981434	True	False	3	36.849	False	0.858299530031488	-137.31522012784896	1.0692649533552496	1.0100494835363247	1.6404929544897844	35.64216511184875	33.66831611788419	54.68309848300369	6.531072812862141	2.138529906710493	4.392704286917558	6.531234193628052	False	1	False	1	False	1
1293	48.93899204244032	41.37931034482759	47.87798408488064	39.52254641909814	51.06100795755968	45.225464190981434	True	False	3	36.889	False	0.858299530031488	-137.31522012784896	0.0	0.0	0.0	0.0	0.0	0.0	6.531072812862141	2.138529906710493	4.392704286917558	6.531234193628052	False	1	False	1	False	1
1294	48.673740053050395	40.58355437665782	47.3474801061008	38.3289124668435	50.39787798408488	44.03183023872679	True	False	3	36.919	False	3.9004937423817942	-138.1201338299156	1.3062145625724289	1.3654681884598163	0.8388004403629696	43.54048541908963	45.515606282002935	27.960014678771216	6.46747232903799	2.6157934911559697	3.8552896163789505	6.47108310753492	False	1	False	1	False	1
1295	48.673740053050395	40.58355437665782	47.3474801061008	38.3289124668435	50.39787798408488	44.03183023872679	True	False	3	36.949	False	3.9004937423817942	-138.1201338299156	0.0	0.0	0.0	0.0	0.0	0.0	6.46747232903799	2.6157934911559697	3.8552896163789505	6.47108310753492	False	1	False	1	False	1
1296	47.87798408488064	39.12466843501326	46.55172413793103	37.0026525198939	49.46949602122016	43.10344827586207	True	False	3	36.989	False	10.203973721731773	-139.747916643896	1.5466715901446404	1.3129303629458413	1.661798950416663	38.66678975361683	32.82325907364673	41.54497376041746	6.762625349592556	2.502382263144989	4.285277034855045	6.787659298000033	False	1	False	1	False	1
1297	47.87798408488064	39.12466843501326	46.55172413793103	37.0026525198939	49.46949602122016	43.10344827586207	True	False	3	37.028999999999996	False	10.203973721731773	-139.747916643896	0.0	0.0	0.0	0.0	0.0	0.0	6.762625349592556	2.502382263144989	4.285277034855045	6.787659298000033	False	1	False	1	False	1
1298	47.3474801061008	38.46153846153846	46.41909814323608	35.94164456233422	48.93899204244032	42.30769230769231	True	False	3	37.059	False	-2.254574965935049	-128.0507794956801	1.0692649533552443	0.9563796486641908	0.8492207211449412	35.64216511184013	31.879321622138484	28.307357371496966	6.846636339066473	2.6854717150287217	4.162428335935071	6.847900050963792	False	1	False	1	False	1
1299	47.3474801061008	37.6657824933687	45.88859416445624	35.41114058355438	49.07161803713528	41.644562334217504	True	False	3	37.089	False	9.476550114242405	-140.7605844460563	0.7502459216833393	0.6762625349592571	0.7957559681697575	25.008197389443694	22.54208449864105	26.52519893899091	6.999084775574936	2.685471715028725	4.336281889727268	7.021753604755993	False	1	False	1	False	1
1300	47.3474801061008	37.6657824933687	45.88859416445624	35.41114058355438	49.07161803713528	41.644562334217504	True	False	3	37.119	False	9.476550114242405	-140.7605844460563	0.0	0.0	0.0	0.0	0.0	0.0	6.999084775574936	2.685471715028725	4.336281889727268	7.021753604755993	False	1	False	1	False	1
1301	47.214854111405835	37.40053050397878	45.62334217506631	35.278514588859416	49.3368700265252	41.11405835543766	True	False	3	37.149	False	7.125016348901806	-144.72909363147474	0.2965607397214614	0.5931214794429133	0.2965607397214614	9.885357990715006	19.770715981429692	9.885357990715006	6.9169256288622245	2.6525198938992034	4.27705981342098	6.929579707320183	False	1	False	1	False	1
1302	47.214854111405835	37.40053050397878	45.62334217506631	35.278514588859416	49.3368700265252	41.11405835543766	True	False	3	37.189	False	7.125016348901806	-144.72909363147474	0.0	0.0	0.0	0.0	0.0	0.0	6.9169256288622245	2.6525198938992034	4.27705981342098	6.929579707320183	False	1	False	1	False	1
1303	46.94960212201592	37.0026525198939	45.49071618037135	35.0132625994695	49.204244031830235	40.716180371352785	True	False	3	37.219	False	4.9901060430675415	-144.13120674766574	0.296560739721455	0.41940022018148143	0.4781898243320905	9.885357990714793	13.980007339382185	15.93966081106908	6.80540669000928	2.466986105800833	4.344387096593948	6.8113732023947815	False	1	False	1	False	1
1304	46.94960212201592	37.0026525198939	45.49071618037135	35.0132625994695	49.204244031830235	40.716180371352785	True	False	3	37.249	False	4.9901060430675415	-144.13120674766574	0.0	0.0	0.0	0.0	0.0	0.0	6.80540669000928	2.466986105800833	4.344387096593948	6.8113732023947815	False	1	False	1	False	1
1305	46.816976127320956	36.737400530503976	44.96021220159151	34.61538461538461	48.143236074270554	40.318302387267906	True	False	3	37.289	False	20.86278833604684	-149.08179437566943	0.6631299734748041	1.133156995400202	0.2965607397214614	16.578249336870456	28.328924885005655	7.414018493036693	6.531072812862141	2.8196673243327997	3.818615397583018	6.638282721915818	False	1	False	1	False	1
1306	46.816976127320956	36.737400530503976	44.96021220159151	34.61538461538461	48.143236074270554	40.318302387267906	True	False	3	37.329	False	20.86278833604684	-149.08179437566943	0.0	0.0	0.0	0.0	0.0	0.0	6.531072812862141	2.8196673243327997	3.818615397583018	6.638282721915818	False	1	False	1	False	1
1307	45.755968169761275	36.206896551724135	44.29708222811671	34.350132625994696	47.3474801061008	39.787798408488065	True	False	3	37.359	False	14.194737612791062	-146.05726149126562	0.7142128391425072	0.9563796486641849	1.1862429588858296	23.80709463808267	31.87932162213829	39.54143196285949	6.234832505858441	2.3613387022234553	3.9186436877172866	6.279982389940741	False	1	False	1	False	1
1308	44.82758620689655	35.278514588859416	42.83819628647215	33.55437665782493	47.214854111405835	38.85941644562334	True	False	3	37.389	False	15.395549253994986	-157.01203377886802	1.6617989504166666	0.9378074021041797	1.3129303629458464	55.39329834722012	31.260246736804806	43.76434543152656	6.877396372660037	2.6325508277558622	4.303708418988846	6.936259246744708	False	1	False	1	False	1
1309	44.82758620689655	35.278514588859416	42.83819628647215	33.55437665782493	47.214854111405835	38.85941644562334	True	False	3	37.419	False	15.395549253994986	-157.01203377886802	0.0	0.0	0.0	0.0	0.0	0.0	6.877396372660037	2.6325508277558622	4.303708418988846	6.936259246744708	False	1	False	1	False	1
1310	44.29708222811671	34.48275862068966	42.175066312997345	32.49336870026525	47.214854111405835	37.13527851458886	True	False	3	37.449	False	-0.8787007279117843	-154.84272868371414	1.2511911315724944	1.7241379310344769	0.9563796486641849	41.7063710524149	57.47126436781372	31.87932162213829	6.851772601108486	2.9087151458171525	3.943254309633557	6.85196945545071	False	1	False	1	False	1
1311	44.29708222811671	34.48275862068966	42.175066312997345	32.49336870026525	47.214854111405835	37.13527851458886	True	False	3	37.489	False	-0.8787007279117843	-154.84272868371414	0.0	0.0	0.0	0.0	0.0	0.0	6.851772601108486	2.9087151458171525	3.943254309633557	6.85196945545071	False	1	False	1	False	1
1312	43.236074270557026	33.42175066312997	41.11405835543766	31.96286472148541	46.684350132625994	36.60477453580902	True	False	3	37.519	False	8.200866969693136	-163.50164794961503	1.1862429588858296	0.7502459216833393	1.5004918433666836	39.54143196285949	25.008197389443694	50.01639477888756	7.250894924581778	2.575131013123022	4.692786740836646	7.267917753959669	False	1	False	1	False	1
1313	43.236074270557026	33.42175066312997	41.11405835543766	31.96286472148541	46.684350132625994	36.60477453580902	True	False	3	37.549	False	8.200866969693136	-163.50164794961503	0.0	0.0	0.0	0.0	0.0	0.0	7.250894924581778	2.575131013123022	4.692786740836646	7.267917753959669	False	1	False	1	False	1
1314	43.10344827586207	33.289124668435015	40.716180371352785	31.96286472148541	45.358090185676396	36.07427055702918	True	False	3	37.589	False	21.954401858417345	-168.9450973213124	0.39787798408487873	1.4284256782850107	0.1875614804208273	9.94694960212218	35.71064195712603	4.689037010520782	6.200885797114573	2.7309363769196326	3.5833570520175866	6.314293428937219	False	1	False	1	False	1
1315	43.10344827586207	33.289124668435015	40.716180371352785	31.96286472148541	45.358090185676396	36.07427055702918	True	False	3	37.629	False	21.954401858417345	-168.9450973213124	0.0	0.0	0.0	0.0	0.0	0.0	6.200885797114573	2.7309363769196326	3.5833570520175866	6.314293428937219	False	1	False	1	False	1
1316	42.175066312997345	32.89124668435013	39.92042440318303	31.56498673740053	44.82758620689655	35.676392572944295	True	False	3	37.659	False	15.931636107836523	-167.54541883892963	0.8896822191643683	0.6631299734748097	1.010049483536334	29.656073972144487	22.104332449159486	33.66831611787653	6.4018665178499505	2.6157934911559635	3.8461538461538463	6.46194733730981	False	1	False	1	False	1
1317	41.246684350132625	32.09549071618037	39.257294429708224	30.50397877984085	44.69496021220159	34.88063660477454	True	False	3	37.689	False	0.26773533870217536	-159.4193918949167	1.2511911315724944	0.8067324310740298	1.2227512542828722	41.7063710524149	26.891081035799974	40.75837514276086	6.980210804743113	2.547662163434818	4.432566304262179	6.980228467696996	False	1	False	1	False	1
1318	41.246684350132625	32.09549071618037	39.257294429708224	30.50397877984085	44.69496021220159	34.88063660477454	True	False	3	37.719	False	0.26773533870217536	-159.4193918949167	0.0	0.0	0.0	0.0	0.0	0.0	6.980210804743113	2.547662163434818	4.432566304262179	6.980228467696996	False	1	False	1	False	1
1319	41.777188328912466	31.96286472148541	39.6551724137931	30.636604774535808	44.96021220159151	34.61538461538461	True	False	3	37.749	False	7.800187884181695	-166.07359578992052	0.41940022018148027	0.3751229608416697	0.5468309848299288	13.980007339382146	12.504098694721849	18.227699494330267	6.6312997347480085	2.502382263144987	4.1433685283324415	6.645750791477429	False	1	False	1	False	1
1320	41.777188328912466	31.96286472148541	39.6551724137931	30.636604774535808	44.96021220159151	34.61538461538461	True	False	3	37.789	False	7.800187884181695	-166.07359578992052	0.0	0.0	0.0	0.0	0.0	0.0	6.6312997347480085	2.502382263144987	4.1433685283324415	6.645750791477429	False	1	False	1	False	1
1321	41.90981432360743	31.56498673740053	39.6551724137931	30.371352785145888	44.96021220159151	34.61538461538461	True	False	3	37.819	False	17.102728969052354	-170.20312007341025	0.26525198938992034	0.0	0.41940022018148143	8.841732979663677	0.0	13.980007339382185	6.793765769159519	2.551111944518748	4.313914049679198	6.865025994197946	False	1	False	1	False	1
1322	41.90981432360743	31.56498673740053	39.6551724137931	30.371352785145888	44.96021220159151	34.61538461538461	True	False	3	37.849000000000004	False	17.102728969052354	-170.20312007341025	0.0	0.0	0.0	0.0	0.0	0.0	6.793765769159519	2.551111944518748	4.313914049679198	6.865025994197946	False	1	False	1	False	1
1323	42.175066312997345	31.29973474801061	39.787798408488065	30.50397877984085	44.82758620689655	34.61538461538461	True	False	3	37.889	False	32.90524292298787	-179.65823467983955	0.18756148042083734	0.13262599469496195	0.3751229608416672	4.689037010521034	3.3156498673741193	9.37807402104188	6.504084793230354	2.516401321088892	4.246103605724698	6.762504926813589	False	1	False	1	False	1
1324	42.175066312997345	31.29973474801061	39.787798408488065	30.50397877984085	44.82758620689655	34.61538461538461	True	False	3	37.919000000000004	False	32.90524292298787	-179.65823467983955	0.0	0.0	0.0	0.0	0.0	0.0	6.504084793230354	2.516401321088892	4.246103605724698	6.762504926813589	False	1	False	1	False	1
1325	42.04244031830239	31.29973474801061	39.787798408488065	30.50397877984085	44.56233421750663	34.748010610079575	True	False	3	37.949000000000005	False	34.40177973201551	-178.6531486745854	0.0	0.296560739721455	0.13262599469495484	0.0	9.885357990714793	4.420866489831661	6.388113834903073	2.3909491216604715	4.270886522043663	6.661835643704135	False	1	False	1	False	1
1326	42.04244031830239	31.29973474801061	39.787798408488065	30.50397877984085	44.56233421750663	34.748010610079575	True	False	3	37.999	False	34.40177973201551	-178.6531486745854	0.0	0.0	0.0	0.0	0.0	0.0	6.388113834903073	2.3909491216604715	4.270886522043663	6.661835643704135	False	1	False	1	False	1
1327	42.175066312997345	32.228116710875334	40.716180371352785	31.03448275862069	43.89920424403183	34.748010610079575	True	False	3	38.019000000000005	False	16.330248413654655	-158.78540592182392	1.0692649533552434	0.6631299734748026	0.9378074021041751	53.46324766775381	33.15649867373495	46.89037010520143	4.891005017131504	1.884969549542691	3.0532796905096373	4.938249240052328	False	1	False	1	False	1
1328	41.90981432360743	31.83023872679045	40.185676392572944	32.36074270557029	44.16445623342175	35.0132625994695	True	False	3	38.059000000000005	False	71.79151552941906	144.94369928416563	1.4284256782850107	0.3751229608416747	0.47818982433209345	35.71064195712603	9.378074021042067	11.954745608302591	4.781898243320946	1.8039085555352048	3.900647525159881	5.704556080695086	False	1	False	1	False	1
1329	41.90981432360743	31.83023872679045	40.185676392572944	32.36074270557029	44.16445623342175	35.0132625994695	True	False	3	38.089000000000006	False	71.79151552941906	144.94369928416563	0.0	0.0	0.0	0.0	0.0	0.0	4.781898243320946	1.8039085555352048	3.900647525159881	5.704556080695086	False	1	False	1	False	1
1330	41.90981432360743	31.83023872679045	40.185676392572944	32.49336870026525	44.16445623342175	34.88063660477454	True	False	3	38.11900000000001	False	74.56827663536987	141.01964937093047	0.13262599469496195	0.13262599469496195	0.0	4.420866489831897	4.420866489831897	0.0	4.640014770433929	1.8472663497591675	3.793196192592864	5.640462542352031	False	1	False	1	False	1
1331	41.90981432360743	31.83023872679045	40.185676392572944	32.49336870026525	44.16445623342175	34.88063660477454	True	False	3	38.149	False	74.56827663536987	141.01964937093047	0.0	0.0	0.0	0.0	0.0	0.0	4.640014770433929	1.8472663497591675	3.793196192592864	5.640462542352031	False	1	False	1	False	1
1332	41.90981432360743	32.228116710875334	40.318302387267906	32.49336870026525	44.16445623342175	34.748010610079575	True	False	3	38.18900000000001	False	57.64215232788968	152.5913620749437	0.13262599469496195	0.13262599469496195	0.3978779840848823	3.3156498673735304	3.3156498673735304	9.946949602120503	4.458285494422179	1.6134648621480678	3.381312674796275	4.994777536944343	False	1	False	1	False	1
1333	41.90981432360743	32.228116710875334	40.318302387267906	32.49336870026525	44.16445623342175	34.748010610079575	True	False	3	38.219	False	57.64215232788968	152.5913620749437	0.0	0.0	0.0	0.0	0.0	0.0	4.458285494422179	1.6134648621480678	3.381312674796275	4.994777536944343	False	1	False	1	False	1
1334	41.90981432360743	31.83023872679045	40.318302387267906	32.49336870026525	44.29708222811671	34.748010610079575	True	False	3	38.249	False	73.33045808554004	139.43381933492884	0.0	0.13262599469495484	0.3978779840848823	0.0	4.420866489831661	13.262599469495573	4.573193540999112	1.7241379310344815	3.7699390990853803	5.494077030119862	False	1	False	1	False	1
1335	41.90981432360743	31.83023872679045	40.318302387267906	32.49336870026525	44.29708222811671	34.748010610079575	True	False	3	38.29900000000001	False	73.33045808554004	139.43381933492884	0.0	0.0	0.0	0.0	0.0	0.0	4.573193540999112	1.7241379310344815	3.7699390990853803	5.494077030119862	False	1	False	1	False	1
1336	41.90981432360743	31.96286472148541	40.318302387267906	32.62599469496021	44.29708222811671	34.748010610079575	True	False	3	38.319	False	72.01857030303609	139.44455458041895	0.13262599469496195	0.0	0.1326259946949584	6.631299734749416	0.0	6.631299734749239	4.509283819628643	1.7241379310344829	3.668253762848627	5.39239169388311	False	1	False	1	False	1
1337	42.44031830238727	31.96286472148541	40.84880636604775	31.96286472148541	44.42970822281167	34.748010610079575	True	False	3	38.359	False	54.46232220802566	161.99681004854884	0.8492207211449412	0.13262599469496195	0.5305039787798407	21.230518028623983	3.3156498673741193	13.2625994694963	4.536506996415667	1.591511936339522	3.422675835693352	5.014187772032875	False	1	False	1	False	1
1338	42.44031830238727	31.96286472148541	40.84880636604775	31.96286472148541	44.42970822281167	34.748010610079575	True	False	3	38.389	False	54.46232220802566	161.99681004854884	0.0	0.0	0.0	0.0	0.0	0.0	4.536506996415667	1.591511936339522	3.422675835693352	5.014187772032875	False	1	False	1	False	1
1339	41.90981432360743	31.96286472148541	40.185676392572944	32.228116710875334	44.42970822281167	34.748010610079575	True	False	3	38.419000000000004	False	56.608567488667106	153.28953515010946	0.7142128391425099	0.0	0.5305039787798407	23.80709463808276	0.0	17.683465959327354	4.9357543941454605	1.7444226045047637	3.755915718436682	5.500338322941445	False	1	False	1	False	1
1340	41.90981432360743	31.96286472148541	40.185676392572944	32.228116710875334	44.42970822281167	34.748010610079575	True	False	3	38.449000000000005	False	56.608567488667106	153.28953515010946	0.0	0.0	0.0	0.0	0.0	0.0	4.9357543941454605	1.7444226045047637	3.755915718436682	5.500338322941445	False	1	False	1	False	1
1341	41.90981432360743	32.228116710875334	40.185676392572944	32.228116710875334	44.42970822281167	34.88063660477454	True	False	3	38.489000000000004	False	46.46880071438585	162.03569741266477	0.0	0.13262599469496195	0.2652519893899239	0.0	3.3156498673741193	6.6312997347482385	5.004764526289974	1.724137931034484	3.6586509878338758	5.38278891886836	False	1	False	1	False	1
1342	41.90981432360743	32.228116710875334	40.185676392572944	32.228116710875334	44.42970822281167	34.88063660477454	True	False	3	38.519000000000005	False	46.46880071438585	162.03569741266477	0.0	0.0	0.0	0.0	0.0	0.0	5.004764526289974	1.724137931034484	3.6586509878338758	5.38278891886836	False	1	False	1	False	1
1343	41.90981432360743	31.96286472148541	40.318302387267906	31.96286472148541	44.29708222811671	34.88063660477454	True	False	3	38.54900000000001	False	50.71059313749972	162.01075633388342	0.2965607397214614	0.13262599469496195	0.2652519893899239	9.885357990715006	4.420866489831897	8.841732979663794	4.933972211601662	1.591511936339522	3.769939099085383	5.3614510354249045	False	1	False	1	False	1
1344	41.90981432360743	31.96286472148541	40.318302387267906	31.96286472148541	44.29708222811671	34.88063660477454	True	False	3	38.599000000000004	False	50.71059313749972	162.01075633388342	0.0	0.0	0.0	0.0	0.0	0.0	4.933972211601662	1.591511936339522	3.769939099085383	5.3614510354249045	False	1	False	1	False	1
1345	41.90981432360743	32.228116710875334	40.716180371352785	31.96286472148541	44.42970822281167	34.748010610079575	True	False	3	38.61900000000001	False	32.47119229084834	174.52910628876205	0.39787798408487873	0.18756148042083734	0.2652519893899239	19.893899204240828	9.378074021040401	13.262599469494122	4.641909814323607	1.2227512542828785	3.563668127995859	4.786419382278737	False	1	False	1	False	1
1346	41.90981432360743	32.36074270557029	40.45092838196287	32.49336870026525	44.42970822281167	34.61538461538461	True	False	3	38.659000000000006	False	47.01459878787069	156.85577795907963	0.5931214794429133	0.13262599469496195	0.13262599469495484	14.828036986073148	3.3156498673741193	3.3156498673739416	4.509283819628643	1.464901991669396	3.381312674796275	4.846214666465671	False	1	False	1	False	1
1347	41.90981432360743	32.36074270557029	40.45092838196287	32.49336870026525	44.42970822281167	34.61538461538461	True	False	3	38.68900000000001	False	47.01459878787069	156.85577795907963	0.0	0.0	0.0	0.0	0.0	0.0	4.509283819628643	1.464901991669396	3.381312674796275	4.846214666465671	False	1	False	1	False	1
1348	41.90981432360743	32.228116710875334	40.318302387267906	32.36074270557029	44.29708222811671	34.61538461538461	True	False	3	38.719	False	49.76364169072599	157.27930864952452	0.18756148042083734	0.13262599469496195	0.13262599469495484	6.2520493473624885	4.420866489832944	4.420866489832708	4.573193540999112	1.5970284587257677	3.376106647575022	4.97313510630079	False	1	False	1	False	1
1349	41.90981432360743	32.228116710875334	40.318302387267906	32.36074270557029	44.29708222811671	34.61538461538461	True	False	3	38.749	False	49.76364169072599	157.27930864952452	0.0	0.0	0.0	0.0	0.0	0.0	4.573193540999112	1.5970284587257677	3.376106647575022	4.97313510630079	False	1	False	1	False	1
1350	42.04244031830239	32.09549071618037	40.58355437665782	32.228116710875334	44.16445623342175	34.748010610079575	True	False	3	38.789	False	56.534620653644765	156.83082545727652	0.29656073972145186	0.18756148042083232	0.18756148042083734	7.414018493036455	4.689037010520908	4.689037010521034	4.378666848599253	1.464901991669403	3.3968828845797594	4.861784876249162	False	1	False	1	False	1
1351	42.04244031830239	32.09549071618037	40.58355437665782	32.228116710875334	44.16445623342175	34.748010610079575	True	False	3	38.819	False	56.534620653644765	156.83082545727652	0.0	0.0	0.0	0.0	0.0	0.0	4.378666848599253	1.464901991669403	3.3968828845797594	4.861784876249162	False	1	False	1	False	1
1352	42.04244031830239	31.96286472148541	40.84880636604775	32.228116710875334	44.29708222811671	34.748010610079575	True	False	3	38.849000000000004	False	63.537813666646265	149.48947809917718	0.2652519893899239	0.13262599469495484	0.13262599469496195	8.841732979663794	4.420866489831661	4.420866489831897	4.27088652204366	1.2227512542828785	3.583357052017582	4.806108306300461	False	1	False	1	False	1
1353	42.04244031830239	31.96286472148541	40.84880636604775	32.228116710875334	44.29708222811671	34.748010610079575	True	False	3	38.899	False	63.537813666646265	149.48947809917718	0.0	0.0	0.0	0.0	0.0	0.0	4.27088652204366	1.2227512542828785	3.583357052017582	4.806108306300461	False	1	False	1	False	1
1354	42.30769230769231	31.83023872679045	40.98143236074271	32.228116710875334	44.42970822281167	34.748010610079575	True	False	3	38.919000000000004	False	70.67187084889012	145.31555533639522	0.13262599469496195	0.13262599469496195	0.29656073972145347	6.631299734747061	6.631299734747061	14.828036986070355	4.27088652204366	1.3846560356645259	3.607817111070408	4.992473146734934	False	1	False	1	False	1
1355	42.175066312997345	31.83023872679045	41.246684350132625	32.09549071618037	44.56233421750663	34.748010610079575	True	False	3	38.959	False	66.65598903842248	146.05168333358304	0.296560739721455	0.13262599469496195	0.13262599469496195	7.414018493036534	3.3156498673741193	3.3156498673741193	4.2461036057247	0.9655318155544433	3.7699390990853843	4.735470914639827	False	1	False	1	False	1
1356	42.175066312997345	31.83023872679045	41.246684350132625	32.09549071618037	44.56233421750663	34.748010610079575	True	False	3	38.989000000000004	False	66.65598903842248	146.05168333358304	0.0	0.0	0.0	0.0	0.0	0.0	4.2461036057247	0.9655318155544433	3.7699390990853843	4.735470914639827	False	1	False	1	False	1
1357	42.04244031830239	32.758620689655174	40.98143236074271	33.15649867374005	44.96021220159151	34.88063660477454	True	False	3	39.019000000000005	False	56.58341860468702	141.5339732669901	1.0936619696598557	0.41940022018148143	0.9378074021041751	36.45539898866048	13.980007339382185	31.260246736804653	4.336281889727268	1.133156995400202	3.6078171110704056	4.740974106470608	False	1	False	1	False	1
1358	42.04244031830239	32.758620689655174	40.98143236074271	33.15649867374005	44.96021220159151	34.88063660477454	True	False	3	39.04900000000001	False	56.58341860468702	141.5339732669901	0.0	0.0	0.0	0.0	0.0	0.0	4.336281889727268	1.133156995400202	3.6078171110704056	4.740974106470608	False	1	False	1	False	1
1359	42.175066312997345	32.49336870026525	40.84880636604775	33.55437665782493	45.358090185676396	34.88063660477454	True	False	3	39.089000000000006	False	75.52970589993417	123.46593466847204	0.41940022018148143	0.39787798408488584	0.29656073972145824	10.48500550453726	9.946949602122357	7.414018493036614	4.7002772272332525	1.698441442289877	3.978779840848813	5.677221283138691	False	1	False	1	False	1
1360	42.175066312997345	32.49336870026525	40.84880636604775	33.55437665782493	45.358090185676396	34.88063660477454	True	False	3	39.11900000000001	False	75.52970589993417	123.46593466847204	0.0	0.0	0.0	0.0	0.0	0.0	4.7002772272332525	1.698441442289877	3.978779840848813	5.677221283138691	False	1	False	1	False	1
1361	42.175066312997345	32.758620689655174	40.58355437665782	33.819628647214856	45.49071618037135	35.145888594164454	True	False	3	39.149	False	69.44395478041649	128.46410770031434	0.3751229608416747	0.29656073972145186	0.2652519893899239	12.504098694724977	9.88535799071703	8.841732979665888	5.083227558816127	1.9127592973283756	4.085655650066142	5.998414947394518	False	1	False	1	False	1
1362	42.175066312997345	32.758620689655174	40.58355437665782	33.819628647214856	45.49071618037135	35.145888594164454	True	False	3	39.199000000000005	False	69.44395478041649	128.46410770031434	0.0	0.0	0.0	0.0	0.0	0.0	5.083227558816127	1.9127592973283756	4.085655650066142	5.998414947394518	False	1	False	1	False	1
1363	41.90981432360743	32.758620689655174	40.318302387267906	33.55437665782493	45.62334217506631	35.145888594164454	True	False	3	39.229000000000006	False	59.30027744918545	135.57455150395387	0.3751229608416697	0.13262599469496195	0.2652519893899168	12.504098694721849	4.420866489831897	8.841732979663558	5.538624142658115	1.779364438328743	4.414672938221015	6.194037376549758	False	1	False	1	False	1
1364	41.90981432360743	32.758620689655174	40.318302387267906	33.42175066312997	45.62334217506631	35.145888594164454	True	False	3	39.25900000000001	False	55.35509122014783	139.50899338259495	0.13262599469496195	0.0	0.0	4.420866489831897	0.0	0.0	5.578180595441137	1.7241379310344802	4.414672938221015	6.1388108692554955	False	1	False	1	False	1
1365	41.90981432360743	32.758620689655174	40.318302387267906	33.42175066312997	45.62334217506631	35.145888594164454	True	False	3	39.289	False	55.35509122014783	139.50899338259495	0.0	0.0	0.0	0.0	0.0	0.0	5.578180595441137	1.7241379310344802	4.414672938221015	6.1388108692554955	False	1	False	1	False	1
1366	41.90981432360743	32.758620689655174	39.787798408488065	33.55437665782493	45.49071618037135	35.0132625994695	True	False	3	39.319	False	52.75177915429666	141.59739644191754	0.5468309848299288	0.18756148042083232	0.0	18.227699494330267	6.25204934736084	0.0	5.886562605085448	2.266313990800404	4.231579876271567	6.497893867071971	False	1	False	1	False	1
1367	41.90981432360743	32.758620689655174	39.787798408488065	33.55437665782493	45.49071618037135	35.0132625994695	True	False	3	39.349000000000004	False	52.75177915429666	141.59739644191754	0.0	0.0	0.0	0.0	0.0	0.0	5.886562605085448	2.266313990800404	4.231579876271567	6.497893867071971	False	1	False	1	False	1
1368	42.04244031830239	32.758620689655174	40.45092838196287	33.819628647214856	45.358090185676396	35.145888594164454	True	False	3	39.389	False	69.44395478041649	128.46756837489986	0.7142128391425099	0.1875614804208273	0.13262599469496195	17.855320978563128	4.689037010520782	3.3156498673741193	5.083227558816127	1.9127592973283756	4.085655650066142	5.998414947394518	False	1	False	1	False	1
1369	42.04244031830239	32.758620689655174	40.45092838196287	33.819628647214856	45.358090185676396	35.145888594164454	True	False	3	39.419000000000004	False	69.44395478041649	128.46756837489986	0.0	0.0	0.0	0.0	0.0	0.0	5.083227558816127	1.9127592973283756	4.085655650066142	5.998414947394518	False	1	False	1	False	1
1370	42.04244031830239	32.89124668435013	40.45092838196287	34.217506631299734	45.49071618037135	34.88063660477454	True	False	3	39.449000000000005	False	69.7872104611147	122.38431885911376	0.39787798408487873	0.29656073972145186	0.13262599469495484	13.262599469495456	9.885357990714688	4.420866489831661	5.083227558816122	2.071684264166223	3.9809896604253656	6.052673924591589	False	1	False	1	False	1
1371	42.04244031830239	32.89124668435013	40.45092838196287	34.217506631299734	45.49071618037135	34.88063660477454	True	False	3	39.499	False	69.7872104611147	122.38431885911376	0.0	0.0	0.0	0.0	0.0	0.0	5.083227558816122	2.071684264166223	3.9809896604253656	6.052673924591589	False	1	False	1	False	1
1372	42.175066312997345	33.02387267904509	40.58355437665782	34.217506631299734	45.358090185676396	35.145888594164454	True	False	3	39.529	False	70.55996517182379	125.31653705823307	0.13262599469495484	0.29656073972145186	0.18756148042083232	4.420866489831661	9.885357990714688	6.25204934736084	4.8639577774250045	1.9893899204244037	3.8255185946567574	5.814908515081161	False	1	False	1	False	1
1373	42.30769230769231	33.55437665782493	40.98143236074271	34.217506631299734	45.62334217506631	34.88063660477454	True	False	3	39.559000000000005	False	48.36646066342997	135.61100999771148	0.39787798408488584	0.37512296084166463	0.5468309848299288	13.262599469495692	12.50409869472168	18.227699494330267	4.689037010520869	1.4828036986072848	3.5710641957125375	5.053867894319822	False	1	False	1	False	1
1374	42.30769230769231	33.55437665782493	40.98143236074271	34.217506631299734	45.62334217506631	34.88063660477454	True	False	3	39.589000000000006	False	48.36646066342997	135.61100999771148	0.0	0.0	0.0	0.0	0.0	0.0	4.689037010520869	1.4828036986072848	3.5710641957125375	5.053867894319822	False	1	False	1	False	1
1375	42.175066312997345	33.42175066312997	40.84880636604775	34.48275862068966	45.62334217506631	34.88063660477454	True	False	3	39.61900000000001	False	61.59190869168019	123.54123211549567	0.2965607397214614	0.0	0.18756148042083734	9.885357990715006	0.0	6.252049347361008	4.791085376177304	1.6984414422898815	3.7441894465498993	5.442630888839781	False	1	False	1	False	1
1376	42.175066312997345	33.42175066312997	40.84880636604775	34.48275862068966	45.62334217506631	34.88063660477454	True	False	3	39.649	False	61.59190869168019	123.54123211549567	0.0	0.0	0.0	0.0	0.0	0.0	4.791085376177304	1.6984414422898815	3.7441894465498993	5.442630888839781	False	1	False	1	False	1
1377	42.175066312997345	33.819628647214856	41.11405835543766	34.61538461538461	45.62334217506631	35.145888594164454	True	False	3	39.68900000000001	False	57.90740867126565	125.3349959925637	0.29656073972145186	0.2652519893899168	0.39787798408488584	7.414018493035138	6.631299734746883	9.946949602120592	4.540382697247665	1.3262599469495995	3.694532699518335	5.020792646467934	False	1	False	1	False	1
1378	42.175066312997345	33.819628647214856	41.11405835543766	34.61538461538461	45.62334217506631	35.145888594164454	True	False	3	39.719	False	57.90740867126565	125.3349959925637	0.0	0.0	0.0	0.0	0.0	0.0	4.540382697247665	1.3262599469495995	3.694532699518335	5.020792646467934	False	1	False	1	False	1
1379	42.44031830238727	33.687002652519894	40.98143236074271	34.48275862068966	45.62334217506631	35.0132625994695	True	False	3	39.749	False	51.230324614005845	133.58712518678033	0.1875614804208273	0.13262599469495484	0.2965607397214614	6.252049347360673	4.420866489831661	9.885357990715006	4.67212598244258	1.6617989504166666	3.4482758620689657	5.110074812485633	False	1	False	1	False	1
1380	42.44031830238727	33.687002652519894	40.98143236074271	34.48275862068966	45.62334217506631	35.0132625994695	True	False	3	39.789	False	51.230324614005845	133.58712518678033	0.0	0.0	0.0	0.0	0.0	0.0	4.67212598244258	1.6617989504166666	3.4482758620689657	5.110074812485633	False	1	False	1	False	1
1381	42.175066312997345	33.289124668435015	40.84880636604775	34.08488063660477	45.755968169761275	35.0132625994695	True	False	3	39.819	False	56.67371031288474	131.20500570586162	0.41940022018148815	0.13262599469496195	0.47818982433209445	13.980007339382409	4.420866489831897	15.939660811069212	4.9942096508654465	1.5466715901446366	3.9743565155893137	5.521028105733951	False	1	False	1	False	1
1382	42.175066312997345	33.289124668435015	40.84880636604775	34.08488063660477	45.755968169761275	35.0132625994695	True	False	3	39.859	False	56.67371031288474	131.20500570586162	0.0	0.0	0.0	0.0	0.0	0.0	4.9942096508654465	1.5466715901446366	3.9743565155893137	5.521028105733951	False	1	False	1	False	1
1383	42.30769230769231	33.95225464190982	41.11405835543766	34.350132625994696	45.88859416445624	35.278514588859416	True	False	3	39.889	False	38.758085652584775	143.7484149126912	0.3751229608416697	0.296560739721455	0.6762625349592571	12.504098694721849	9.885357990714793	22.54208449864105	4.8639577774250045	1.258200660544449	3.818615397583018	5.076816058127466	False	1	False	1	False	1
1384	42.175066312997345	33.95225464190982	40.98143236074271	35.0132625994695	46.02122015915119	35.278514588859416	True	False	3	39.919000000000004	False	60.65914537413895	120.607108449845	0.6762625349592558	0.13262599469495484	0.13262599469496195	22.542084498641007	4.420866489831661	4.420866489831897	5.046763286588972	1.597028458725764	4.068398315697072	5.665426774422836	False	1	False	1	False	1
1385	42.175066312997345	33.95225464190982	40.98143236074271	35.0132625994695	46.02122015915119	35.278514588859416	True	False	3	39.949000000000005	False	60.65914537413895	120.607108449845	0.0	0.0	0.0	0.0	0.0	0.0	5.046763286588972	1.597028458725764	4.068398315697072	5.665426774422836	False	1	False	1	False	1
1386	41.90981432360743	33.819628647214856	40.84880636604775	34.748010610079575	45.88859416445624	35.145888594164454	True	False	3	39.989000000000004	False	59.620873988631544	121.03664044813476	0.2965607397214614	0.18756148042083232	0.296560739721455	7.414018493036693	4.689037010520908	7.414018493036534	5.0554691120811475	1.4098336621663974	4.194002201814827	5.6038358639812245	False	1	False	1	False	1
1387	41.90981432360743	33.819628647214856	40.84880636604775	34.748010610079575	45.88859416445624	35.145888594164454	True	False	3	40.019000000000005	False	59.620873988631544	121.03664044813476	0.0	0.0	0.0	0.0	0.0	0.0	5.0554691120811475	1.4098336621663974	4.194002201814827	5.6038358639812245	False	1	False	1	False	1
1388	42.04244031830239	33.42175066312997	40.716180371352785	34.217506631299734	45.88859416445624	35.145888594164454	True	False	3	40.04900000000001	False	55.109298492495235	131.21922162727526	0.5468309848299288	0.0	0.41940022018148815	18.227699494330267	0.0	13.980007339382409	5.255069696593889	1.5466715901446464	4.214920048294617	5.761591638439263	False	1	False	1	False	1
1389	42.04244031830239	33.42175066312997	40.716180371352785	34.217506631299734	45.88859416445624	35.145888594164454	True	False	3	40.089000000000006	False	55.109298492495235	131.21922162727526	0.0	0.0	0.0	0.0	0.0	0.0	5.255069696593889	1.5466715901446464	4.214920048294617	5.761591638439263	False	1	False	1	False	1
1390	42.44031830238727	33.687002652519894	40.98143236074271	33.819628647214856	45.755968169761275	35.145888594164454	True	False	3	40.11900000000001	False	28.94392340060161	156.94935649801525	0.47818982433209445	0.13262599469496195	0.47818982433209445	15.939660811069212	4.420866489831897	15.939660811069212	4.955316098745198	1.464901991669396	3.62241386836808	5.087315860037476	False	1	False	1	False	1
1391	42.44031830238727	33.687002652519894	40.98143236074271	33.819628647214856	45.755968169761275	35.145888594164454	True	False	3	40.159000000000006	False	28.94392340060161	156.94935649801525	0.0	0.0	0.0	0.0	0.0	0.0	4.955316098745198	1.464901991669396	3.62241386836808	5.087315860037476	False	1	False	1	False	1
1392	42.44031830238727	33.687002652519894	40.84880636604775	34.48275862068966	45.755968169761275	35.145888594164454	True	False	3	40.18900000000001	False	50.31454566994482	135.63598919250794	0.6762625349592571	0.0	0.0	22.54208449864105	0.0	0.0	4.951765173101981	1.7793644383287461	3.62241386836808	5.401778306696826	False	1	False	1	False	1
1393	42.30769230769231	33.95225464190982	41.246684350132625	34.217506631299734	45.755968169761275	35.145888594164454	True	False	3	40.229000000000006	False	33.129735468411816	148.13289552412334	0.47818982433209445	0.0	0.2965607397214614	11.954745608302616	0.0	7.414018493036693	4.603860731488007	1.0936619696598557	3.649022942227482	4.742684911887338	False	1	False	1	False	1
1394	42.30769230769231	33.95225464190982	41.246684350132625	34.217506631299734	45.755968169761275	35.145888594164454	True	False	3	40.249	False	33.129735468411816	148.13289552412334	0.0	0.0	0.0	0.0	0.0	0.0	4.603860731488007	1.0936619696598557	3.649022942227482	4.742684911887338	False	1	False	1	False	1
1395	42.44031830238727	33.819628647214856	41.246684350132625	34.350132625994696	45.755968169761275	34.88063660477454	True	False	3	40.289	False	41.70716059963508	138.2174148326628	0.13262599469496195	0.2652519893899168	0.18756148042083734	3.3156498673741193	6.631299734748061	4.689037010521034	4.540382697247665	1.3062145625724289	3.481274469073392	4.787489031645821	False	1	False	1	False	1
1396	42.44031830238727	33.819628647214856	41.246684350132625	34.350132625994696	45.755968169761275	34.88063660477454	True	False	3	40.319	False	41.70716059963508	138.2174148326628	0.0	0.0	0.0	0.0	0.0	0.0	4.540382697247665	1.3062145625724289	3.481274469073392	4.787489031645821	False	1	False	1	False	1
1397	42.44031830238727	33.819628647214856	41.11405835543766	34.350132625994696	45.88859416445624	34.88063660477454	True	False	3	40.349000000000004	False	38.904138455404116	140.38195424926136	0.13262599469496195	0.13262599469496195	0.0	4.420866489831897	4.420866489831897	0.0	4.803917845165744	1.428425678285017	3.607817111070412	5.036242789355429	False	1	False	1	False	1
1398	42.44031830238727	33.819628647214856	41.11405835543766	34.350132625994696	45.88859416445624	34.88063660477454	True	False	3	40.389	False	38.904138455404116	140.38195424926136	0.0	0.0	0.0	0.0	0.0	0.0	4.803917845165744	1.428425678285017	3.607817111070412	5.036242789355429	False	1	False	1	False	1
1399	42.30769230769231	33.687002652519894	40.98143236074271	34.08488063660477	45.88859416445624	35.0132625994695	True	False	3	40.419000000000004	False	37.02238106365656	145.46605705087347	0.29656073972145824	0.13262599469496195	0.18756148042083734	9.8853579907149	4.420866489831897	6.252049347361008	4.9942096508654465	1.384656035664525	3.8186153975830206	5.203271433247545	False	1	False	1	False	1
1400	42.30769230769231	33.687002652519894	40.98143236074271	34.08488063660477	45.88859416445624	35.0132625994695	True	False	3	40.469	False	37.02238106365656	145.46605705087347	0.0	0.0	0.0	0.0	0.0	0.0	4.9942096508654465	1.384656035664525	3.8186153975830206	5.203271433247545	False	1	False	1	False	1
1401	42.57294429708223	33.15649867374005	41.246684350132625	33.55437665782493	45.88859416445624	34.748010610079575	True	False	3	40.489000000000004	False	42.34025005829878	145.41609020696546	0.5931214794429133	0.2652519893899239	0.5931214794429164	29.656073972141026	13.262599469494122	29.656073972141183	4.792920689547127	1.3846560356645317	3.6778314652153976	5.0624875008799295	False	1	False	1	False	1
1402	42.97082228116711	33.289124668435015	42.04244031830239	32.49336870026525	45.755968169761275	34.748010610079575	True	False	3	40.529	False	-12.955319281266013	-157.39032935602336	1.3262599469496037	0.13262599469496195	0.41940022018148143	33.1564986737408	3.3156498673741193	10.48500550453726	4.344387096593952	1.222751254282877	3.144103339822201	4.366854594105078	False	1	False	1	False	1
1403	42.97082228116711	33.289124668435015	42.04244031830239	32.49336870026525	45.755968169761275	34.748010610079575	True	False	3	40.54900000000001	False	-12.955319281266013	-157.39032935602336	0.0	0.0	0.0	0.0	0.0	0.0	4.344387096593952	1.222751254282877	3.144103339822201	4.366854594105078	False	1	False	1	False	1
1404	42.30769230769231	32.228116710875334	40.98143236074271	30.76923076923077	45.62334217506631	34.748010610079575	True	False	3	40.589000000000006	False	-10.491477012331746	-150.37696109484045	2.0244479472776833	0.13262599469496195	1.2511911315724944	50.61119868194316	3.3156498673741193	31.279778289313025	6.1137562714143785	1.9716271548167763	4.1645407077208425	6.136167862537619	False	1	False	1	False	1
1405	42.30769230769231	32.228116710875334	40.98143236074271	30.76923076923077	45.62334217506631	34.748010610079575	True	False	3	40.61900000000001	False	-10.491477012331746	-150.37696109484045	0.0	0.0	0.0	0.0	0.0	0.0	6.1137562714143785	1.9716271548167763	4.1645407077208425	6.136167862537619	False	1	False	1	False	1
1406	42.44031830238727	31.96286472148541	41.11405835543766	30.371352785145888	45.358090185676396	34.748010610079575	True	False	3	40.649	False	-6.526648761604387	-147.94452969676115	0.41940022018148254	0.2652519893899168	0.2965607397214614	13.980007339385534	8.841732979665652	9.885357990717347	6.0964694613056825	2.071684264166223	4.033662155370175	6.105346419536398	False	1	False	1	False	1
1407	42.44031830238727	31.96286472148541	41.11405835543766	30.371352785145888	45.358090185676396	34.748010610079575	True	False	3	40.68900000000001	False	-6.526648761604387	-147.94452969676115	0.0	0.0	0.0	0.0	0.0	0.0	6.0964694613056825	2.071684264166223	4.033662155370175	6.105346419536398	False	1	False	1	False	1
1408	42.57294429708223	31.43236074270557	41.11405835543766	29.70822281167109	44.96021220159151	34.61538461538461	True	False	3	40.719	False	3.3664606634299776	-148.4289225949766	0.6631299734747991	0.41940022018148815	0.5468309848299288	22.104332449164367	13.98000733938572	18.227699494334583	6.234832505858437	2.258539305825784	3.9787798408488033	6.237319146674587	False	1	False	1	False	1
1409	42.57294429708223	31.43236074270557	41.11405835543766	29.70822281167109	44.96021220159151	34.61538461538461	True	False	3	40.769000000000005	False	3.3664606634299776	-148.4289225949766	0.0	0.0	0.0	0.0	0.0	0.0	6.234832505858437	2.258539305825784	3.9787798408488033	6.237319146674587	False	1	False	1	False	1
1410	42.44031830238727	30.636604774535808	41.11405835543766	28.912466843501328	44.56233421750663	34.217506631299734	True	False	3	40.789	False	6.917924071774744	-145.8254396398	0.795755968169761	0.5626844412625019	0.8067324310740345	39.787798408495966	28.134222063130693	40.33662155370975	6.327246918767408	2.175228046002218	4.16242833593507	6.337656381937288	False	1	False	1	False	1
1411	42.30769230769231	30.106100795755967	40.58355437665782	28.116710875331563	43.63395225464191	33.55437665782493	True	False	3	40.82900000000001	False	19.876872194603266	-149.2213023280927	0.9563796486641908	1.1408919452311168	0.5468309848299288	23.909491216601033	28.522298630773463	13.670774620746082	6.234832505858441	2.632550827755865	3.6945326995183345	6.327083527274199	False	1	False	1	False	1
1412	42.30769230769231	30.106100795755967	40.58355437665782	28.116710875331563	43.63395225464191	33.55437665782493	True	False	3	40.849000000000004	False	19.876872194603266	-149.2213023280927	0.0	0.0	0.0	0.0	0.0	0.0	6.234832505858441	2.632550827755865	3.6945326995183345	6.327083527274199	False	1	False	1	False	1
1413	42.175066312997345	29.840848806366047	40.716180371352785	27.718832891246684	42.83819628647215	33.02387267904509	True	False	3	40.889	False	22.74023405564769	-142.85106520370672	0.41940022018148143	0.9563796486641908	0.2965607397214582	10.48500550453726	23.90949121660528	7.414018493036613	5.713702713140056	2.575131013123022	3.251366226029512	5.826497239152534	False	1	False	1	False	1
1414	42.175066312997345	29.840848806366047	40.716180371352785	27.718832891246684	42.83819628647215	33.02387267904509	True	False	3	40.919000000000004	False	22.74023405564769	-142.85106520370672	0.0	0.0	0.0	0.0	0.0	0.0	5.713702713140056	2.575131013123022	3.251366226029512	5.826497239152534	False	1	False	1	False	1
1415	41.51193633952255	29.045092838196286	40.185676392572944	27.453580901856764	42.705570291777185	32.36074270557029	True	False	3	40.949000000000005	False	20.006694737740418	-148.15531210752522	0.5931214794429148	0.6762625349592571	1.0358421320831068	19.770715981429746	22.54208449864105	34.52807106943558	5.516348632118144	2.071684264166223	3.523960279996394	5.595644544162617	False	1	False	1	False	1
1416	41.51193633952255	29.045092838196286	40.185676392572944	27.453580901856764	42.705570291777185	32.36074270557029	True	False	3	40.989000000000004	False	20.006694737740418	-148.15531210752522	0.0	0.0	0.0	0.0	0.0	0.0	5.516348632118144	2.071684264166223	3.523960279996394	5.595644544162617	False	1	False	1	False	1
1417	42.04244031830239	29.44297082228117	40.716180371352785	27.851458885941643	43.50132625994695	32.36074270557029	True	False	3	41.019000000000005	False	13.240519915187212	-148.1374199570055	0.6631299734747997	0.7957559681697646	0.6631299734748018	22.104332449159152	26.525198938991146	22.104332449159223	5.30006397949286	2.0716842641662256	3.262168136936028	5.333852401102254	False	1	False	1	False	1
1418	42.04244031830239	29.44297082228117	40.716180371352785	27.851458885941643	43.50132625994695	32.36074270557029	True	False	3	41.069	False	13.240519915187212	-148.1374199570055	0.0	0.0	0.0	0.0	0.0	0.0	5.30006397949286	2.0716842641662256	3.262168136936028	5.333852401102254	False	1	False	1	False	1
1419	41.37931034482759	29.310344827586206	40.58355437665782	27.984084880636605	43.76657824933687	32.49336870026525	True	False	3	41.089000000000006	False	-5.906141113770346	-139.28136985862247	0.18756148042083734	0.296560739721455	0.6762625349592571	9.378074021040401	14.828036986070433	33.81312674795757	5.519536351905784	1.5466715901446433	3.9787798408488033	5.525451430993447	False	1	False	1	False	1
1420	42.44031830238727	30.106100795755967	40.84880636604775	28.249336870026525	43.76657824933687	32.62599469496021	True	False	3	41.129000000000005	False	12.842754043944517	-148.90459415105155	0.3751229608416721	0.13262599469496195	1.3262599469496017	9.378074021042003	3.3156498673741193	33.15649867374075	5.260088067653033	2.445502508565752	2.847600869175581	5.293103377741334	False	1	False	1	False	1
1421	42.44031830238727	30.106100795755967	40.84880636604775	28.249336870026525	43.76657824933687	32.62599469496021	True	False	3	41.149	False	12.842754043944517	-148.90459415105155	0.0	0.0	0.0	0.0	0.0	0.0	5.260088067653033	2.445502508565752	2.847600869175581	5.293103377741334	False	1	False	1	False	1
1422	42.175066312997345	30.23872679045093	40.84880636604775	28.381962864721487	43.89920424403183	32.62599469496021	True	False	3	41.18900000000001	False	-0.2999751623040077	-143.8302768793739	0.13262599469496195	0.13262599469496195	0.2965607397214614	3.3156498673735304	3.3156498673735304	7.4140184930353765	5.226541245421226	2.2817838904622323	2.944774974956833	5.226558865419065	False	1	False	1	False	1
1423	42.175066312997345	30.23872679045093	40.84880636604775	28.381962864721487	43.89920424403183	32.62599469496021	True	False	3	41.219	False	-0.2999751623040077	-143.8302768793739	0.0	0.0	0.0	0.0	0.0	0.0	5.226541245421226	2.2817838904622323	2.944774974956833	5.226558865419065	False	1	False	1	False	1
1424	42.30769230769231	30.106100795755967	40.716180371352785	28.249336870026525	43.89920424403183	32.758620689655174	True	False	3	41.25900000000001	False	9.637538112930972	-148.90105552174393	0.18756148042083734	0.13262599469496195	0.18756148042083734	4.689037010520201	3.3156498673735304	4.689037010520201	5.519536351905787	2.445502508565752	3.0933431802892866	5.538845688855039	False	1	False	1	False	1
1425	42.30769230769231	30.106100795755967	40.716180371352785	28.249336870026525	43.89920424403183	32.758620689655174	True	False	3	41.289	False	9.637538112930972	-148.90105552174393	0.0	0.0	0.0	0.0	0.0	0.0	5.519536351905787	2.445502508565752	3.0933431802892866	5.538845688855039	False	1	False	1	False	1
1426	41.90981432360743	30.23872679045093	40.318302387267906	28.381962864721487	43.76657824933687	32.49336870026525	True	False	3	41.319	False	1.1288347966606687	-148.87975425486664	0.41940022018148143	0.2965607397214614	0.41940022018148143	13.980007339382185	9.885357990715006	13.980007339382185	5.366028733194665	2.445502508565752	2.9207845551120966	5.366287063677849	False	1	False	1	False	1
1427	41.90981432360743	30.23872679045093	40.318302387267906	28.381962864721487	43.76657824933687	32.49336870026525	True	False	3	41.359	False	1.1288347966606687	-148.87975425486664	0.0	0.0	0.0	0.0	0.0	0.0	5.366028733194665	2.445502508565752	2.9207845551120966	5.366287063677849	False	1	False	1	False	1
1428	41.777188328912466	29.97347480106101	39.52254641909814	28.647214854111407	43.76657824933687	32.49336870026525	True	False	3	41.389	False	21.244291888297077	-167.77037578377795	0.8388004403629684	0.0	0.2965607397214582	27.960014678764555	0.0	9.885357990714898	5.727539225912247	2.6157934911559715	3.2105353944058863	5.826328885561858	False	1	False	1	False	1
1429	41.777188328912466	29.97347480106101	39.52254641909814	28.647214854111407	43.76657824933687	32.49336870026525	True	False	3	41.429	False	21.244291888297077	-167.77037578377795	0.0	0.0	0.0	0.0	0.0	0.0	5.727539225912247	2.6157934911559715	3.2105353944058863	5.826328885561858	False	1	False	1	False	1
1430	41.37931034482759	29.840848806366047	39.52254641909814	28.647214854111407	43.63395225464191	32.36074270557029	True	False	3	41.459	False	15.44460384775668	-165.5006944311303	0.0	0.18756148042083232	0.41940022018148143	0.0	6.25204934736084	13.980007339382185	5.540211823396664	2.20733646911051	3.381312674796275	5.588649143906785	False	1	False	1	False	1
1431	41.37931034482759	29.840848806366047	39.6551724137931	28.514588859416445	43.50132625994695	32.09549071618037	True	False	3	41.489000000000004	False	9.167112560100948	-160.68153716090214	0.18756148042083734	0.296560739721455	0.0	6.252049347361008	9.885357990714793	0.0	5.255069696593886	2.175228046002219	3.0961850212012605	5.271413067203479	False	1	False	1	False	1
1432	41.37931034482759	29.840848806366047	39.6551724137931	28.514588859416445	43.50132625994695	32.09549071618037	True	False	3	41.519000000000005	False	9.167112560100948	-160.68153716090214	0.0	0.0	0.0	0.0	0.0	0.0	5.255069696593886	2.175228046002219	3.0961850212012605	5.271413067203479	False	1	False	1	False	1
1433	41.37931034482759	29.44297082228117	39.6551724137931	28.381962864721487	43.50132625994695	32.09549071618037	True	False	3	41.559000000000005	False	19.732689499661035	-166.65331267864357	0.1326259946949584	0.0	0.39787798408487873	3.3156498673740304	0.0	9.94694960212218	5.346324766776226	2.0244479472776864	3.3968828845797594	5.421330831857446	False	1	False	1	False	1
1434	41.37931034482759	29.44297082228117	39.6551724137931	28.381962864721487	43.50132625994695	32.09549071618037	True	False	3	41.589000000000006	False	19.732689499661035	-166.65331267864357	0.0	0.0	0.0	0.0	0.0	0.0	5.346324766776226	2.0244479472776864	3.3968828845797594	5.421330831857446	False	1	False	1	False	1
1435	41.246684350132625	29.177718832891248	39.52254641909814	28.116710875331563	43.36870026525199	31.83023872679045	True	False	3	41.61900000000001	False	19.732689499660946	-166.67115166481133	0.2965607397214614	0.2965607397214582	0.2965607397214582	9.885357990715006	9.885357990714898	9.885357990714898	5.346324766776228	2.024447947277688	3.3968828845797594	5.421330831857448	False	1	False	1	False	1
1436	41.246684350132625	29.177718832891248	39.52254641909814	28.116710875331563	43.36870026525199	31.83023872679045	True	False	3	41.649	False	19.732689499660946	-166.67115166481133	0.0	0.0	0.0	0.0	0.0	0.0	5.346324766776228	2.024447947277688	3.3968828845797594	5.421330831857448	False	1	False	1	False	1
1437	41.11405835543766	28.912466843501328	39.257294429708224	27.586206896551722	43.236074270557026	31.69761273209549	True	False	3	41.68900000000001	False	17.15837393004205	-162.77662097514383	0.5931214794429133	0.18756148042083734	0.2965607397214582	14.828036986070513	4.689037010520201	7.414018493035296	5.721393795788589	2.2817838904622336	3.501426732743787	5.7832106232060205	False	1	False	1	False	1
1438	41.11405835543766	28.912466843501328	39.257294429708224	27.586206896551722	43.236074270557026	31.69761273209549	True	False	3	41.729000000000006	False	17.15837393004205	-162.77662097514383	0.0	0.0	0.0	0.0	0.0	0.0	5.721393795788589	2.2817838904622336	3.501426732743787	5.7832106232060205	False	1	False	1	False	1
1439	40.84880636604775	28.514588859416445	38.9920424403183	27.453580901856764	42.97082228116711	31.29973474801061	True	False	3	41.75900000000001	False	22.95117042507441	-168.57302309684223	0.2965607397214598	0.4781898243320905	0.47818982433209345	9.885357990714953	15.93966081106908	15.939660811069178	5.533858367380656	2.138529906710493	3.5014267327437896	5.639956639454283	False	1	False	1	False	1
1440	40.84880636604775	28.381962864721487	39.257294429708224	27.586206896551722	42.705570291777185	31.16710875331565	True	False	3	41.789	False	29.744881296942154	-171.74924759004026	0.2965607397214598	0.2965607397214614	0.1326259946949584	9.885357990717294	9.885357990717347	4.420866489832826	4.971263876390266	1.7793644383287461	3.347328770324654	5.1266932086534	False	1	False	1	False	1
1441	40.84880636604775	28.381962864721487	39.257294429708224	27.586206896551722	42.705570291777185	31.16710875331565	True	False	3	41.819	False	29.744881296942154	-171.74924759004026	0.0	0.0	0.0	0.0	0.0	0.0	4.971263876390266	1.7793644383287461	3.347328770324654	5.1266932086534	False	1	False	1	False	1
1442	40.716180371352785	28.116710875331563	39.12466843501326	27.188328912466844	42.705570291777185	31.16710875331565	True	False	3	41.859	False	26.632220876098796	-168.08633429458013	0.41940022018148143	0.0	0.2965607397214614	10.48500550453726	0.0	7.414018493036693	5.352900814485558	1.8424992028448002	3.641785203646148	5.484284406490948	False	1	False	1	False	1
1443	40.716180371352785	28.116710875331563	39.12466843501326	27.188328912466844	42.705570291777185	31.16710875331565	True	False	3	41.889	False	26.632220876098796	-168.08633429458013	0.0	0.0	0.0	0.0	0.0	0.0	5.352900814485558	1.8424992028448002	3.641785203646148	5.484284406490948	False	1	False	1	False	1
1444	41.777188328912466	29.177718832891248	40.05305039787798	28.249336870026525	42.97082228116711	31.16710875331565	True	False	3	41.919000000000004	False	30.73548770192002	-169.98133176769502	1.4098336621663974	0.2652519893899239	1.500491843366681	46.9944554055448	8.841732979663794	50.01639477888747	4.126352569258368	1.958199344858543	2.320007385216962	4.278206730075505	False	1	False	1	False	1
1445	41.777188328912466	29.177718832891248	40.05305039787798	28.249336870026525	42.97082228116711	31.16710875331565	True	False	3	41.949000000000005	False	30.73548770192002	-169.98133176769502	0.0	0.0	0.0	0.0	0.0	0.0	4.126352569258368	1.958199344858543	2.320007385216962	4.278206730075505	False	1	False	1	False	1
1446	41.90981432360743	29.310344827586206	41.246684350132625	27.851458885941643	43.236074270557026	31.69761273209549	True	False	3	41.989000000000004	False	-4.6106493186605135	-132.78998744386925	1.2582006605444498	0.5931214794429133	0.18756148042083484	31.455016513611916	14.828036986073148	4.689037010520971	4.330193028465386	1.602525991192916	2.7309363769196264	4.333462368112542	False	1	False	1	False	1
1447	41.90981432360743	29.310344827586206	41.246684350132625	27.851458885941643	43.236074270557026	31.69761273209549	True	False	3	42.029	False	-4.6106493186605135	-132.78998744386925	0.0	0.0	0.0	0.0	0.0	0.0	4.330193028465386	1.602525991192916	2.7309363769196264	4.333462368112542	False	1	False	1	False	1
1448	42.175066312997345	29.045092838196286	42.705570291777185	26.79045092838196	43.36870026525199	31.83023872679045	True	False	3	42.059000000000005	False	-36.4391104288354	-95.23035075319859	1.8039085555352028	0.18756148042083734	0.3751229608416672	60.13028518450448	6.252049347361008	12.504098694721765	5.083227558816129	2.3162134212961525	3.0301484506089835	5.3463618719051365	False	1	False	1	False	1
1449	42.57294429708223	28.514588859416445	43.36870026525199	26.127320954907162	43.236074270557026	32.09549071618037	True	False	3	42.089000000000006	False	-28.926425835253447	-90.10740386926247	0.9378074021041741	0.2965607397214582	0.6631299734748041	31.26024673680462	9.885357990714898	22.104332449159298	5.969643201552731	2.5164013210888942	3.6417852036461484	6.158186524735043	False	1	False	1	False	1
1450	42.57294429708223	28.514588859416445	43.36870026525199	26.127320954907162	43.236074270557026	32.09549071618037	True	False	3	42.11900000000001	False	-28.926425835253447	-90.10740386926247	0.0	0.0	0.0	0.0	0.0	0.0	5.969643201552731	2.5164013210888942	3.6417852036461484	6.158186524735043	False	1	False	1	False	1
1451	42.705570291777185	28.249336870026525	43.63395225464191	25.72944297082228	43.236074270557026	32.09549071618037	True	False	3	42.159000000000006	False	-28.078172733146385	-88.35682337639089	0.4781898243320974	0.0	0.296560739721455	11.954745608302689	0.0	7.414018493036534	6.378469313745915	2.6854717150287275	3.882567949152374	6.568039664181102	False	1	False	1	False	1
1452	42.705570291777185	28.249336870026525	43.63395225464191	25.72944297082228	43.236074270557026	32.09549071618037	True	False	3	42.18900000000001	False	-28.078172733146385	-88.35682337639089	0.0	0.0	0.0	0.0	0.0	0.0	6.378469313745915	2.6854717150287275	3.882567949152374	6.568039664181102	False	1	False	1	False	1
1453	43.36870026525199	27.851458885941643	44.16445623342175	25.59681697612732	43.10344827586207	31.96286472148541	True	False	3	42.219	False	-15.748648841725066	-89.16678129224465	0.5468309848299279	0.18756148042083232	0.7733357950723232	18.227699494334555	6.252049347362321	25.777859835749236	6.453859448592274	2.3909491216604692	4.11995346605015	6.5109025877106195	False	1	False	1	False	1
1454	43.36870026525199	27.851458885941643	44.16445623342175	25.59681697612732	43.10344827586207	31.96286472148541	True	False	3	42.25900000000001	False	-15.748648841725066	-89.16678129224465	0.0	0.0	0.0	0.0	0.0	0.0	6.453859448592274	2.3909491216604692	4.11995346605015	6.5109025877106195	False	1	False	1	False	1
1455	43.50132625994695	27.984084880636605	44.69496021220159	25.72944297082228	42.97082228116711	31.96286472148541	True	False	3	42.289	False	-20.3026276623562	-80.7132636342358	0.5468309848299279	0.13262599469496195	0.18756148042083734	18.227699494334555	4.420866489832944	6.2520493473624885	6.467472329037989	2.551111944518748	4.013990968281578	6.5651029128003255	False	1	False	1	False	1
1456	43.50132625994695	27.984084880636605	44.69496021220159	25.72944297082228	42.97082228116711	31.96286472148541	True	False	3	42.339000000000006	False	-20.3026276623562	-80.7132636342358	0.0	0.0	0.0	0.0	0.0	0.0	6.467472329037989	2.551111944518748	4.013990968281578	6.5651029128003255	False	1	False	1	False	1
1457	43.63395225464191	27.851458885941643	44.96021220159151	25.72944297082228	42.97082228116711	31.96286472148541	True	False	3	42.359	False	-22.84303616236169	-76.6123779300587	0.2652519893899168	0.0	0.18756148042083734	13.262599469498477	0.0	9.378074021043734	6.543181105328386	2.5023822631449852	4.164540707720844	6.66692297086583	False	1	False	1	False	1
1458	43.63395225464191	28.116710875331563	45.09283819628647	25.72944297082228	42.83819628647215	31.83023872679045	True	False	3	42.399	False	-19.334808537826337	-77.19181079008293	0.13262599469496195	0.18756148042083484	0.26525198938992034	3.3156498673741193	4.689037010520971	6.63129973474815	6.504084793230362	2.7977484230409777	3.7978305207629615	6.59557894380394	False	1	False	1	False	1
1459	43.63395225464191	28.116710875331563	45.09283819628647	25.72944297082228	42.83819628647215	31.83023872679045	True	False	3	42.419000000000004	False	-19.334808537826337	-77.19181079008293	0.0	0.0	0.0	0.0	0.0	0.0	6.504084793230362	2.7977484230409777	3.7978305207629615	6.59557894380394	False	1	False	1	False	1
1460	43.89920424403183	28.249336870026525	45.225464190981434	25.9946949602122	42.83819628647215	31.83023872679045	True	False	3	42.459	False	-13.961183537704922	-78.13797920494018	0.2965607397214582	0.0	0.296560739721455	7.414018493036613	0.0	7.414018493036534	6.3049678111430865	2.6157934911559733	3.734781920511598	6.350575411667571	False	1	False	1	False	1
1461	43.89920424403183	28.249336870026525	45.225464190981434	25.9946949602122	42.83819628647215	31.83023872679045	True	False	3	42.489000000000004	False	-13.961183537704922	-78.13797920494018	0.0	0.0	0.0	0.0	0.0	0.0	6.3049678111430865	2.6157934911559733	3.734781920511598	6.350575411667571	False	1	False	1	False	1
1462	44.03183023872679	28.381962864721487	45.49071618037135	26.392572944297083	42.83819628647215	31.83023872679045	True	False	3	42.519000000000005	False	-17.160345736959105	-72.32469234203045	0.47818982433209345	0.0	0.18756148042083734	15.939660811069178	0.0	6.252049347361008	6.05012982915493	2.4669861058008316	3.649022942227481	6.116009048028312	False	1	False	1	False	1
1463	44.03183023872679	28.381962864721487	45.49071618037135	26.392572944297083	42.83819628647215	31.83023872679045	True	False	3	42.559000000000005	False	-17.160345736959105	-72.32469234203045	0.0	0.0	0.0	0.0	0.0	0.0	6.05012982915493	2.4669861058008316	3.649022942227481	6.116009048028312	False	1	False	1	False	1
1464	44.56233421750663	28.249336870026525	46.286472148541115	26.657824933687003	42.83819628647215	31.83023872679045	True	False	3	42.589000000000006	False	-21.580656261827286	-61.28809989688054	0.8388004403629684	0.0	0.5468309848299288	27.960014678764555	0.0	18.227699494330267	6.216467716317225	2.3463933704183204	3.9743565155893106	6.320749886007631	False	1	False	1	False	1
1465	44.56233421750663	28.249336870026525	46.286472148541115	26.657824933687003	42.83819628647215	31.83023872679045	True	False	3	42.639	False	-21.580656261827286	-61.28809989688054	0.0	0.0	0.0	0.0	0.0	0.0	6.216467716317225	2.3463933704183204	3.9743565155893106	6.320749886007631	False	1	False	1	False	1
1466	44.96021220159151	28.514588859416445	46.684350132625994	27.188328912466844	42.83819628647215	31.69761273209549	True	False	3	42.659000000000006	False	-18.74134044519276	-56.1150950887424	0.6631299734747997	0.13262599469496195	0.47818982433209245	33.1564986737348	6.631299734747061	23.909491216600884	5.926764713926877	2.175228046002219	3.825518594656751	6.000746640658971	False	1	False	1	False	1
1467	45.358090185676396	28.514588859416445	47.48010610079576	27.453580901856764	42.705570291777185	31.43236074270557	True	False	3	42.699000000000005	False	-21.161259816828192	-45.1116942673887	0.8388004403629684	0.2965607397214582	0.39787798408488584	20.970011009074657	7.414018493036613	9.946949602122357	6.215052792498668	2.3724859177716593	3.9432543096335593	6.315740227405218	False	1	False	1	False	1
1468	45.358090185676396	28.514588859416445	47.48010610079576	27.453580901856764	42.705570291777185	31.43236074270557	True	False	3	42.719	False	-21.161259816828192	-45.1116942673887	0.0	0.0	0.0	0.0	0.0	0.0	6.215052792498668	2.3724859177716593	3.9432543096335593	6.315740227405218	False	1	False	1	False	1
1469	45.755968169761275	28.514588859416445	47.745358090185675	27.453580901856764	43.10344827586207	31.29973474801061	True	False	3	42.75900000000001	False	-18.324694091443433	-46.626366954719295	0.2652519893899168	0.419400220181487	0.39787798408487873	6.631299734746883	10.485005504535536	9.946949602120414	6.02828550523263	2.2546419098143216	3.8461538461538463	6.100795755968168	False	1	False	1	False	1
1470	45.755968169761275	28.514588859416445	47.745358090185675	27.453580901856764	43.10344827586207	31.29973474801061	True	False	3	42.789	False	-18.324694091443433	-46.626366954719295	0.0	0.0	0.0	0.0	0.0	0.0	6.02828550523263	2.2546419098143216	3.8461538461538463	6.100795755968168	False	1	False	1	False	1
1471	46.41909814323608	28.647214854111407	48.275862068965516	27.188328912466844	43.36870026525199	31.29973474801061	True	False	3	42.819	False	-2.851860314201045	-56.74717812107427	0.5931214794429148	0.2652519893899168	0.6762625349592571	19.770715981429746	8.841732979663558	22.54208449864105	6.401866517849958	2.361338702223453	4.042374178813841	6.403712881037293	False	1	False	1	False	1
1472	46.41909814323608	28.647214854111407	48.275862068965516	27.188328912466844	43.36870026525199	31.29973474801061	True	False	3	42.859	False	-2.851860314201045	-56.74717812107427	0.0	0.0	0.0	0.0	0.0	0.0	6.401866517849958	2.361338702223453	4.042374178813841	6.403712881037293	False	1	False	1	False	1
1473	46.684350132625994	28.779840848806366	48.80636604774536	27.453580901856764	43.89920424403183	31.56498673740053	True	False	3	42.889	False	-12.994616791916503	-50.588265509416054	0.5931214794429148	0.5931214794429148	0.29656073972145347	19.770715981429746	19.770715981429746	9.885357990714741	6.401866517849958	2.502382263144987	3.938791088837534	6.4411733519825205	False	1	False	1	False	1
1474	46.684350132625994	28.779840848806366	48.80636604774536	27.453580901856764	43.89920424403183	31.56498673740053	True	False	3	42.93900000000001	False	-12.994616791916503	-50.588265509416054	0.0	0.0	0.0	0.0	0.0	0.0	6.401866517849958	2.502382263144987	3.938791088837534	6.4411733519825205	False	1	False	1	False	1
1475	46.94960212201592	29.045092838196286	49.07161803713528	27.586206896551722	43.76657824933687	31.29973474801061	True	False	3	42.959	False	-0.8026904519647097	-53.08786600152067	0.2965607397214598	0.2965607397214582	0.3751229608416721	14.82803698607594	14.82803698607586	18.75614804208734	6.475626321344145	2.575131013123024	3.900647525159884	6.475778538282908	False	1	False	1	False	1
1476	47.214854111405835	28.912466843501328	49.3368700265252	27.586206896551722	43.63395225464191	31.03448275862069	True	False	3	42.999	False	1.3547152510306826	-50.591992330374694	0.2652519893899168	0.296560739721455	0.29656073972145347	6.631299734748061	7.414018493036534	7.414018493036495	6.664373754058944	2.502382263144989	4.162428335935068	6.664810599080056	False	1	False	1	False	1
1477	47.214854111405835	28.912466843501328	49.3368700265252	27.586206896551722	43.63395225464191	31.03448275862069	True	False	3	43.019000000000005	False	1.3547152510306826	-50.591992330374694	0.0	0.0	0.0	0.0	0.0	0.0	6.664373754058944	2.502382263144989	4.162428335935068	6.664810599080056	False	1	False	1	False	1
1478	47.61273209549071	28.514588859416445	50.0	27.453580901856764	43.89920424403183	30.76923076923077	True	False	3	43.059000000000005	False	-7.301242719799298	-42.57810356571865	0.6762625349592565	0.3751229608416672	0.5626844412625045	16.906563373981772	9.37807402104188	14.067111031562913	6.943575656609245	2.6124291251448577	4.344387096593952	6.956816221738809	False	1	False	1	False	1
1479	47.61273209549071	28.514588859416445	50.0	27.453580901856764	43.89920424403183	30.76923076923077	True	False	3	43.089000000000006	False	-7.301242719799298	-42.57810356571865	0.0	0.0	0.0	0.0	0.0	0.0	6.943575656609245	2.6124291251448577	4.344387096593952	6.956816221738809	False	1	False	1	False	1
1480	48.0106100795756	28.116710875331563	50.39787798408488	27.851458885941643	44.03183023872679	30.23872679045093	True	True	4	43.129000000000005	False	-21.732295189943045	-24.93427283043481	0.5626844412625019	0.5468309848299288	0.5626844412625095	14.067111031562849	13.67077462074851	14.067111031563037	6.798941972401218	2.401958922582865	4.50928381962865	6.911242742211515	False	1	False	1	False	1
1481	48.0106100795756	28.116710875331563	50.39787798408488	27.851458885941643	44.03183023872679	30.23872679045093	True	True	4	43.159000000000006	False	-21.732295189943045	-24.93427283043481	0.0	0.0	0.0	0.0	0.0	0.0	6.798941972401218	2.401958922582865	4.50928381962865	6.911242742211515	False	1	False	1	False	1
1482	49.204244031830235	28.116710875331563	50.92838196286472	27.984084880636605	44.42970822281167	29.840848806366047	True	True	4	43.18900000000001	False	-15.456509014325592	-22.996531610776106	0.5468309848299288	0.5626844412625045	1.1936339522546362	18.227699494330267	18.756148042082774	39.78779840848637	6.758722708881117	1.729231407215558	5.07630217745481	6.805533584670368	False	1	False	1	False	1
1483	49.204244031830235	28.116710875331563	50.92838196286472	27.984084880636605	44.42970822281167	29.840848806366047	True	True	4	43.219	False	-15.456509014325592	-22.996531610776106	0.0	0.0	0.0	0.0	0.0	0.0	6.758722708881117	1.729231407215558	5.07630217745481	6.805533584670368	False	1	False	1	False	1
1484	50.39787798408488	28.381962864721487	52.254641909814325	28.381962864721487	45.49071618037135	29.575596816976127	True	True	4	43.25900000000001	False	-13.671307132195803	-18.60178825752316	1.3846560356645328	1.0936619696598564	1.2227512542828785	34.61640089160791	27.341549241492135	30.568781357067184	6.86843892637881	1.856763925729446	5.0502474176816365	6.9070113434110825	False	1	False	1	False	1
1485	50.39787798408488	28.381962864721487	52.254641909814325	28.381962864721487	45.49071618037135	29.575596816976127	True	True	4	43.29900000000001	False	-13.671307132195803	-18.60178825752316	0.0	0.0	0.0	0.0	0.0	0.0	6.86843892637881	1.856763925729446	5.0502474176816365	6.9070113434110825	False	1	False	1	False	1
1486	51.19363395225464	28.912466843501328	53.183023872679044	28.912466843501328	46.286472148541115	29.575596816976127	True	True	4	43.319	False	-7.696051722016535	-18.58391268156535	1.0692649533552434	0.7957559681697646	0.9563796486641908	53.463247667772805	39.787798408496144	47.818982433219055	6.928359621543221	1.9893899204244008	4.951765173101982	6.941155093526382	False	1	False	1	False	1
1487	51.856763925729446	29.310344827586206	53.713527851458885	29.045092838196286	47.08222811671087	29.177718832891248	True	True	4	43.359	False	9.721242625350566	-26.717768684589558	0.5468309848299279	0.8896822191643683	0.7733357950723214	13.670774620748489	22.24205547910968	19.33339487680845	6.632625862095486	1.8756148042083447	4.776377481530273	6.651992285738618	False	1	False	1	False	1
1488	51.856763925729446	29.310344827586206	53.713527851458885	29.045092838196286	47.08222811671087	29.177718832891248	True	True	4	43.389	False	9.721242625350566	-26.717768684589558	0.0	0.0	0.0	0.0	0.0	0.0	6.632625862095486	1.8756148042083447	4.776377481530273	6.651992285738618	False	1	False	1	False	1
1489	52.785145888594165	28.912466843501328	54.90716180371353	28.647214854111407	48.0106100795756	28.647214854111407	True	True	4	43.419000000000004	False	10.304846468766023	-25.77837131317433	1.258200660544449	1.0692649533552496	1.0100494835363247	41.940022018146706	35.642165111840306	33.668316117876216	6.896551724137929	2.13852990671049	4.781898243320939	6.920428150031429	False	1	False	1	False	1
1490	52.785145888594165	28.912466843501328	54.90716180371353	28.647214854111407	48.0106100795756	28.647214854111407	True	True	4	43.459	False	10.304846468766023	-25.77837131317433	0.0	0.0	0.0	0.0	0.0	0.0	6.896551724137929	2.13852990671049	4.781898243320939	6.920428150031429	False	1	False	1	False	1
1491	53.58090185676392	28.779840848806366	55.96816976127321	28.779840848806366	48.93899204244032	28.514588859416445	True	True	4	43.489000000000004	False	3.2704879231835955	-18.671913085518057	1.0692649533552447	0.9378074021041727	0.806732431074031	35.64216511184014	31.26024673680457	26.891081035800017	7.034180692931627	2.3872679045092866	4.649482266036629	7.036750170545916	False	1	False	1	False	1
1492	53.58090185676392	28.779840848806366	55.96816976127321	28.779840848806366	48.93899204244032	28.514588859416445	True	True	4	43.519000000000005	False	3.2704879231835955	-18.671913085518057	0.0	0.0	0.0	0.0	0.0	0.0	7.034180692931627	2.3872679045092866	4.649482266036629	7.036750170545916	False	1	False	1	False	1
1493	54.244031830238725	28.779840848806366	57.02917771883289	28.647214854111407	50.0	29.177718832891248	True	True	4	43.559000000000005	False	-2.6295140489489923	-21.438693791162354	1.0692649533552447	1.2511911315724944	0.6631299734748026	26.731623833881688	31.279778289313025	16.578249336870417	7.049168310831995	2.788301862284966	4.262641559678565	7.050943421963531	False	1	False	1	False	1
1494	54.244031830238725	28.779840848806366	57.02917771883289	28.647214854111407	50.0	29.177718832891248	True	True	4	43.599000000000004	False	-2.6295140489489923	-21.438693791162354	0.0	0.0	0.0	0.0	0.0	0.0	7.049168310831995	2.788301862284966	4.262641559678565	7.050943421963531	False	1	False	1	False	1
1495	54.641909814323604	28.779840848806366	57.55968169761273	28.647214854111407	50.53050397877984	29.575596816976127	True	True	4	43.629000000000005	False	-8.351500440898583	-21.329758281508663	0.5305039787798407	0.6631299734747997	0.39787798408487873	17.683465959327354	22.104332449159152	13.262599469495456	7.090220904309633	2.920784555112103	4.187706473168947	7.10849102828105	False	1	False	1	False	1
1496	55.03978779840849	29.045092838196286	57.69230769230769	29.045092838196286	50.92838196286472	29.177718832891248	True	True	4	43.659000000000006	False	-1.847610265994599	-18.69809427914777	0.41940022018148143	0.5626844412625019	0.47818982433209833	13.980007339382185	18.75614804208269	15.93966081106934	6.765225859340507	2.6525198938992034	4.1135444082946515	6.766064302193855	False	1	False	1	False	1
1497	55.03978779840849	29.045092838196286	57.69230769230769	29.045092838196286	50.92838196286472	29.177718832891248	True	True	4	43.68900000000001	False	-1.847610265994599	-18.69809427914777	0.0	0.0	0.0	0.0	0.0	0.0	6.765225859340507	2.6525198938992034	4.1135444082946515	6.766064302193855	False	1	False	1	False	1
[truncated: 52,592 more rows]
