# Supplementary material for: DeepLabStream enables closed-loop behavioral experiments using deep learning-based markerless, real-time posture detection
Source: Commun Biol. 2021 Jan 29;4:130. doi: 10.1038/s42003-021-01654-9 (PMC7846585; doi:10.1038/s42003-021-01654-9)
Supplement: Supplementary file 7 — Supplementary Data 3 [file 42003_2021_1654_MOESM7_ESM.csv]

File	Group	Animal_ID	-180_-150+150_180	-150_-90	-90_-30	-30_30	30_90	90_150
ExperimentD1	B1	2405	8.333333333333334	10.2	19.6	43.43333333333333	7.166666666666667	2.033333333333333
ExperimentD1	B1	2407	2.2333333333333334	1.0666666666666667	18.466666666666665	39.63333333333333	10.7	1.4333333333333333
ExperimentD1	B2	2412	2.8333333333333335	3.7666666666666666	30.266666666666666	59.733333333333334	12.333333333333334	2.6333333333333333
ExperimentD1	B2	2413	3.1333333333333333	5.166666666666667	27.966666666666665	53.53333333333333	7.933333333333334	1.5666666666666667
ExperimentD1	B3	2417	4.033333333333333	2.0	10.4	60.233333333333334	12.7	2.3
ExperimentD1	B3	2420	2.533333333333333	1.4666666666666666	36.5	59.666666666666664	11.2	10.5
ExperimentD1	B4	2422	2.1666666666666665	3.1	32.43333333333333	67.73333333333333	8.433333333333334	1.6666666666666667
ExperimentD1	B4	2423	0.9666666666666667	4.066666666666666	39.43333333333333	55.166666666666664	5.633333333333334	1.1
ExperimentD1	B4	2424	2.3333333333333335	4.033333333333333	28.3	56.63333333333333	6.733333333333333	1.6333333333333333
ExperimentD2	B1	2405	4.5	9.266666666666667	19.333333333333332	22.333333333333332	4.066666666666666	2.2333333333333334
ExperimentD2	B1	2406	1.3	2.0	28.0	39.233333333333334	8.4	3.9
ExperimentD2	B2	2412	2.7666666666666666	2.6	19.766666666666666	53.53333333333333	11.266666666666667	1.7333333333333334
ExperimentD2	B2	2413	1.6	2.1333333333333333	9.066666666666666	28.266666666666666	6.7	0.3333333333333333
ExperimentD2	B3	2417	1.8666666666666667	0.43333333333333335	17.233333333333334	59.06666666666667	14.933333333333334	1.6
ExperimentD2	B3	2420	1.9666666666666666	2.5	18.433333333333334	47.5	3.4	3.4
ExperimentD2	B4	2422	3.533333333333333	4.7	37.766666666666666	47.43333333333333	6.7	0.6
ExperimentD2	B4	2423	1.7	5.433333333333334	30.966666666666665	41.36666666666667	4.566666666666666	0.16666666666666666
ExperimentD2	B4	2424	2.066666666666667	1.6666666666666667	30.933333333333334	65.43333333333334	5.833333333333333	0.3
ExperimentD3	B1	2405	2.933333333333333	3.7666666666666666	12.866666666666667	18.066666666666666	3.2	0.0
ExperimentD3	B1	2407	0.0	0.36666666666666664	15.5	51.166666666666664	4.566666666666666	0.6
ExperimentD3	B2	2412	5.433333333333334	3.8333333333333335	31.0	47.13333333333333	12.133333333333333	6.133333333333334
ExperimentD3	B2	2413	1.5666666666666667	3.7333333333333334	24.933333333333334	66.83333333333333	12.166666666666666	0.43333333333333335
ExperimentD3	B3	2417	5.666666666666667	0.36666666666666664	13.9	22.8	8.1	4.6
ExperimentD3	B4	2422	0.6333333333333333	2.3	26.966666666666665	75.1	5.3	0.0
ExperimentD3	B4	2423	2.5	1.2333333333333334	13.466666666666667	40.96666666666667	8.2	1.8
ExperimentD3	B4	2424	2.6	1.6	19.4	69.63333333333334	11.0	0.7666666666666667
ExperimentD4	B1	2405	4.8	11.2	23.066666666666666	33.1	7.3	3.3666666666666667
ExperimentD4	B1	2407	2.6666666666666665	1.6666666666666667	24.133333333333333	48.46666666666667	7.733333333333333	2.8666666666666667
ExperimentD4	B2	2412	3.566666666666667	3.1	17.866666666666667	64.16666666666667	13.966666666666667	1.6333333333333333
ExperimentD4	B2	2413	1.6333333333333333	5.933333333333334	18.166666666666668	55.03333333333333	9.466666666666667	0.9
ExperimentD4	B3	2417	1.6666666666666667	4.066666666666666	22.133333333333333	15.1	3.7333333333333334	1.9
ExperimentD4	B4	2422	0.5666666666666667	1.6333333333333333	28.3	67.5	5.366666666666666	0.9333333333333333
ExperimentD4	B4	2424	3.066666666666667	1.6	53.266666666666666	40.03333333333333	8.533333333333333	3.1
